# Supplementary material for: Caregivers’ use of herbal and conventional medicine to treat children with sickle cell disease at Jinja Regional Referral Hospital, Eastern Uganda: A cross-sectional study
Source: PLoS One. 2023 Sep 8;18(9):e0291008. doi: 10.1371/journal.pone.0291008 (PMC10490855; doi:10.1371/journal.pone.0291008)
Supplement: S1 Dataset — (XLSX) [file pone.0291008.s001.xlsx]

## Sheet: Sheet1
Gender	Address	How_old_are_you	Marital_status	Religion	Ethnicity	Specify_other_ethnicity	Level_of_Education	Occupation	When_you_first_found_d_your_chil	Have_you_heard_about_Hydroxyur	Is_your_child_currently_taking	For_how_long_has_your_child_be	Reasons_for_disconti_use_was_dis	Have_you_heard_that_Herbal_med	From_where_did_you_h_out_herbal_	Have_you_ever_used_Herbal_Medici	Are_you_currently_using_Herbal	Have_you_ever_discus_with_your_p	Are_you_currently_us_e_sickle_ce	q119	V	W	X	Y	You_intend_to_only_u_r_disease_m	AA	You_intend_to_use_bo_r_disease_m	In_your_opinion_her_l_medicines_	In_your_opinion_her_cines_are_be	In_your_opinion_con_l_medicines_	In_your_opinion_con_cines_are_be	In_your_opinion_use_concurrently	In_your_opinion_use_rently_is_be	The_opinion_of_your_ery_importan	AJ	The_opinion_of_healt_ery_importa	You_think_that_the_d_our_complet	The_availability_and_or_caretake	Caretakers_use_eithe_rounding_di	Herbal_medicine_cure_onventional	Herbal_medicine_has_nventional_m	Herbal_medicine_is_m_onventional	Conventional_medicin_with_herbal	Herbal_medicine_is_u_onventional	People_use_herbal_me_onventional	People_use_herbal_me_ine_in_our_	The_high_cost_of_con_ing_herbal_	People_use_herbal_me_f_cultural_	Herbal_medicine_is_u_able_in_my_
female	KIRA ROAD	32	no	pentecostal__born_again	musoga		lower_secondary_s1_s4	casual_worker_for_wages	conventional_medicine	yes	yes	over_6_months		yes	fellow_caretakers_of_children_with_sickl	yes	no	no	no	prayer dietary_therapy	0	1	1		strongly_agree	disagree	disagree	disagree	strongly_disagree	agree	agree	strongly_disagree	strongly_disagree	disagree	agree	strongly_agree	strongly_disagree	strongly_agree	strongly_agree	sometimes	always	rarely	always	sometimes	sometimes	sometimes	sometimes	sometimes	rarely
female	BUWENGE	40	no	catholic	musoga		lower_secondary_s1_s4	unemployed	conventional_medicine	no				no		yes	yes	no	yes	massage prayer dietary_therapy	1	1	1		agree	disagree	strongly_agree	agree	agree	agree	agree	agree	agree	agree	agree	strongly_agree	disagree	strongly_agree	strongly_agree	sometimes	sometimes	sometimes	always	sometimes	sometimes	always	sometimes	sometimes	sometimes
female	Muyenga	29	no	muslim	other	Musamya	p1-	casual_worker_for_wages	conventional_medicine	no				yes	neighbors__friends	yes	no	no	yes	massage prayer	1	1	0		agree	disagree	strongly_agree	agree	agree	strongly_agree	strongly_agree	agree	agree	strongly_agree	strongly_agree	strongly_agree	disagree	agree	agree	sometimes	always	sometimes	sometimes	always	sometimes	always	sometimes	always	always
female	Buyenga	26	no	pentecostal__born_again	musoga		p1-	unemployed	conventional_medicine	yes							no	no	yes	prayer	0	1	0		strongly_agree	disagree	agree	strongly_agree	strongly_agree	strongly_agree	strongly_agree	strongly_agree	strongly_agree	agree	agree	strongly_agree	disagree	strongly_agree	agree	never	never	never	always	always	always	always	always	always	always
female	Wanyange	58	no	muslim	musoga		p1-	unemployed	conventional_medicine	yes	no			yes	relatives	yes	yes	no	yes	massage prayer	1	1	0		disagree	disagree	strongly_agree	disagree	agree	strongly_agree	strongly_agree	agree	agree	agree	agree	strongly_agree	strongly_agree	strongly_agree	strongly_agree	never	never	rarely	never	sometimes	never	always	always	sometimes	always
male	Namalere	44	no	pentecostal__born_again	other	Musamya	upper_secondary_s5_s6	subsistence_farmer	conventional_medicine	yes	no			yes	neighbors__friends	yes	yes	no	no	dietary_therapy	0	0	1		strongly_agree	disagree	disagree	disagree	disagree	strongly_agree	strongly_agree	disagree	agree	agree	agree	strongly_agree	strongly_agree	strongly_agree	strongly_agree	never	rarely	never	rarely	always	sometimes	always	sometimes	sometimes	always
female	NAMPIRAKA	29	no	protestant	musoga		tertiary_university	formal_employment__professional	herbal_medicine	yes	no			yes	media__tvs__radios__internet	yes	no	no	yes	prayer	0	1	0		agree	disagree	agree	agree	agree	strongly_agree	strongly_agree	disagree	agree	strongly_agree	strongly_agree	strongly_agree	disagree	agree	agree	rarely	sometimes	sometimes	always	rarely	never	always	sometimes	sometimes	never
female	WANYANGE	27	no	protestant	musoga		lower_secondary_s1_s4	unemployed	conventional_medicine	yes	no			yes	neighbors__friends	yes	no	no	yes	massage prayer	1	1	0		disagree	strongly_disagree	agree	disagree	strongly_disagree	strongly_agree	strongly_agree	strongly_disagree	disagree	agree	agree	strongly_agree	strongly_disagree	strongly_agree	agree	never	sometimes	sometimes	always	rarely	never	always	sometimes	sometimes	rarely
female	Mafubira kayunga	38	yes	muslim	musoga		lower_secondary_s1_s4	casual_worker_for_wages	conventional_medicine	no				yes	health_professionals	no	yes	no	yes	prayer massage	1	1	0	0	agree	agree	disagree	agree	agree	strongly_agree	strongly_agree	strongly_agree	strongly_agree	strongly_agree	strongly_agree	strongly_agree	strongly_agree	strongly_agree	strongly_agree	sometimes	sometimes	rarely	sometimes	sometimes	rarely	always	never	sometimes	sometimes
female	Magwa	19	yes	protestant	munyoli	Mugwere	upper_secondary_s5_s6	unemployed	conventional_medicine	yes	no			yes	herbalists	yes	yes	no	yes	prayer	0	1	0	0	agree	disagree	agree	agree	agree	strongly_agree	strongly_agree	agree	agree	agree	strongly_agree	strongly_agree	disagree	strongly_agree	disagree	sometimes	sometimes	rarely	sometimes	never	sometimes	always	sometimes	rarely	always
female	Nyenga	43	no	catholic	other	Japadhola	p1-	subsistence_farmer	conventional_medicine	no				yes	neighbors__friends	no	no	no	no	prayer	0	1	0	0	strongly_agree	strongly_disagree	disagree	strongly_disagree	disagree	strongly_agree	strongly_agree	strongly_disagree	disagree	disagree	disagree	strongly_agree	strongly_agree	strongly_agree	agree	never	rarely	never	always	never	rarely	rarely	sometimes	rarely	sometimes
female	Masese	25	yes	protestant	other	Iteso	p1-	casual_worker_for_wages	conventional_medicine	yes	yes	over_6_months		yes	neighbors__friends	yes	yes	yes	no	massage prayer	1	1	0	0	strongly_agree	agree	agree	strongly_agree	agree	strongly_agree	strongly_agree	strongly_agree	strongly_agree	disagree	agree	agree	agree	agree	agree	rarely	never	never	always	always	always	sometimes	sometimes	sometimes	sometimes
female	Bugembe	22	no	muslim	musoga	Mwisemunana	lower_secondary_s1_s4	formal_employment__professional	conventional_medicine	no				yes	neighbors__friends	yes	no	no	no	massage prayer dietary_therapy	1	1	1	0	strongly_agree	agree	disagree	agree	agree	strongly_agree	strongly_agree	agree	agree	agree	agree	agree	strongly_disagree	agree	agree	rarely	always	always	never	rarely	sometimes	sometimes	sometimes	sometimes	sometimes
female	Namulesa	58	no	protestant	musoga	Mwisekisige	p1-	casual_worker_for_wages	conventional_medicine	no				yes	neighbors__friends	no	no	no	no	prayer dietary_therapy	0	1	1	0	strongly_agree	agree	agree	agree	agree	agree	agree	agree	agree	disagree	disagree	agree	strongly_agree	disagree	disagree	never	never	never	always	always	rarely	sometimes	never	sometimes	always
female	Buyende	25	no	protestant	musoga	Mwisemabiru	no_formal_education	subsistence_farmer	conventional_medicine	no				yes	fellow_caretakers_of_children_with_sickl	no	no	yes	no	dietary_therapy prayer	0	1	1	0	strongly_agree	disagree	agree	disagree	disagree	strongly_agree	strongly_agree	agree	agree	agree	agree	agree	agree	strongly_agree	disagree	never	rarely	never	always	sometimes	rarely	sometimes	sometimes	rarely	sometimes
female	Nakabango	25	no	pentecostal__born_again	other	Munyarwanda	lower_secondary_s1_s4	unemployed	conventional_medicine	no				yes	fellow_caretakers_of_children_with_sickl	yes	no	no	no	massage prayer dietary_therapy	1	1	1	0	strongly_agree	disagree	agree	agree	disagree	strongly_agree	strongly_agree	disagree	agree	agree	agree	agree	strongly_agree	agree	agree	sometimes	sometimes	rarely	always	always	sometimes	sometimes	sometimes	sometimes	sometimes
female	Wandago	22	yes	protestant	musoga	Mwisemukose	lower_secondary_s1_s4	casual_worker_for_wages	conventional_medicine	no				yes	media__tvs__radios__internet	yes	no	no	no	prayer dietary_therapy massage	1	1	1	0	strongly_agree	disagree	disagree	strongly_disagree	strongly_disagree	strongly_agree	strongly_agree	disagree	disagree	agree	agree	agree	strongly_agree	agree	strongly_disagree	rarely	never	rarely	always	never	rarely	rarely	rarely	rarely	rarely
female	Iganga	22	yes	protestant	musoga	Mwiseyumbwe	tertiary_university	unemployed	conventional_medicine	yes	yes	over_6_months		yes	media__tvs__radios__internet	no	no	no	no	massage prayer dietary_therapy	1	1	1	0	agree	disagree	disagree	strongly_disagree	disagree	strongly_agree	strongly_agree	disagree	disagree	strongly_agree	strongly_agree	disagree	disagree	strongly_agree	strongly_agree	sometimes	sometimes	rarely	always	never	always	sometimes	sometimes	rarely	always
female	Wakitaka	37	no	protestant	musoga	Mwisemuwaya	p1-	unemployed	conventional_medicine	no				yes	neighbors__friends	no	no	no	no	none	0	0	0	1	strongly_agree	disagree	strongly_disagree	disagree	disagree	strongly_agree	strongly_agree	disagree	disagree	disagree	disagree	strongly_agree	strongly_agree	agree	strongly_disagree	never	sometimes	never	always	never	never	rarely	rarely	rarely	sometimes
female	Buyala	48	no	protestant	musoga	Mwisemena	no_formal_education	subsistence_farmer	conventional_medicine	no				no		no	no	no	no	dietary_therapy	0	0	1	0	strongly_agree	strongly_agree	strongly_disagree	strongly_agree	agree	strongly_agree	strongly_agree	agree	agree	agree	agree	agree	agree	agree	strongly_disagree	rarely	rarely	rarely	always	rarely	rarely	rarely	rarely	never	sometimes
female	Iganga	27	no	muslim	musoga	Mwisekasango	p1-	casual_worker_for_wages	conventional_medicine	no				yes	media__tvs__radios__internet	no	no	no	no	dietary_therapy	0	0	1	0	strongly_agree	strongly_disagree	disagree	disagree	disagree	strongly_agree	strongly_agree	disagree	disagree	strongly_disagree	strongly_disagree	strongly_agree	agree	disagree	strongly_agree	never	sometimes	never	always	never	sometimes	sometimes	sometimes	rarely	sometimes
male	Magamaga	37	no	muslim	musoga	Mwisekitandwe	p1-	subsistence_farmer	conventional_medicine	no				yes	media__tvs__radios__internet	yes	yes	no	no	prayer	0	1	0	0	strongly_agree	disagree	strongly_disagree	disagree	disagree	strongly_agree	strongly_agree	strongly_disagree	strongly_disagree	strongly_disagree	strongly_disagree	strongly_agree	strongly_agree	disagree	disagree	rarely	never	never	always	never	never	sometimes	sometimes	sometimes	rarely
female	Kaliro	24	no	protestant	musoga	Mulamoji	no_formal_education	subsistence_farmer	conventional_medicine	no				no		no	no	no	no	prayer	0	1	0	0	strongly_agree	strongly_disagree	strongly_disagree	disagree	disagree	strongly_agree	strongly_agree	disagree	disagree	strongly_disagree	strongly_disagree	strongly_agree	agree	strongly_disagree	strongly_disagree	never	never	never	always	never	rarely	sometimes	never	rarely	never
female	Magama	42	no	muslim	musoga	Mwisemena	no_formal_education	unemployed	conventional_medicine	no				yes	media__tvs__radios__internet	no	no	no	no	massage dietary_therapy	1	0	1	0	strongly_agree	disagree	agree	disagree	disagree	strongly_agree	strongly_agree	agree	agree	agree	agree	agree	strongly_agree	strongly_agree	strongly_agree	never	never	rarely	always	rarely	never	never	never	rarely	rarely
female	Kiyunga	21	no	protestant	other	Mugisu	p1-	unemployed	conventional_medicine	no				yes	relatives	no	no	no	no	massage	1	0	0	0	strongly_agree	strongly_disagree	strongly_disagree	strongly_disagree	strongly_disagree	strongly_agree	strongly_agree	disagree	disagree	disagree	disagree	strongly_agree	agree	disagree	disagree	never	never	never	always	never	rarely	sometimes	sometimes	sometimes	sometimes
female	Itanda	24	no	pentecostal__born_again	musoga	Mwisemulondo	lower_secondary_s1_s4	casual_worker_for_wages	herbal_medicine	yes	yes	less_than_6_months		yes	herbalists	yes	no	no	no	dietary_therapy massage	1	0	1	0	strongly_agree	strongly_disagree	strongly_disagree	strongly_disagree	strongly_disagree	strongly_agree	strongly_agree	strongly_disagree	strongly_disagree	strongly_disagree	strongly_disagree	strongly_agree	agree	strongly_disagree	strongly_disagree	never	never	never	never	never	never	never	never	rarely	never
male	Mpumude	41	no	protestant	muganda	Muganda	p1-	subsistence_farmer	herbal_medicine	no				yes	fellow_caretakers_of_children_with_sickl	yes	no	no	no	dietary_therapy	0	0	1	0	agree	agree	agree	agree	agree	strongly_agree	strongly_agree	agree	agree	agree	agree	strongly_agree	strongly_agree	agree	agree	sometimes	sometimes	rarely	sometimes	sometimes	sometimes	sometimes	sometimes	sometimes	sometimes
female	Bugembe	32	no	pentecostal__born_again	musoga	Mwisemumbya	lower_secondary_s1_s4	formal_employment__professional	conventional_medicine	yes	yes	over_6_months		yes	media__tvs__radios__internet	no	no	no	no	dietary_therapy massage prayer	1	1	1	0	strongly_agree	strongly_disagree	strongly_disagree	strongly_disagree	strongly_disagree	strongly_agree	strongly_agree	strongly_disagree	strongly_disagree	disagree	agree	strongly_agree	strongly_agree	agree	strongly_disagree	never	never	never	rarely	never	never	rarely	rarely	sometimes	sometimes
female	Iganga	40	no	protestant	other	Mugisu	no_formal_education	casual_worker_for_wages	conventional_medicine	no				yes	relatives	no	no	no	no	prayer	0	1	0		strongly_agree	strongly_disagree	strongly_disagree	disagree	disagree	strongly_agree	strongly_agree	strongly_disagree	strongly_disagree	strongly_disagree	strongly_disagree	strongly_agree	strongly_agree	agree	agree	never	sometimes	never	sometimes	sometimes	rarely	always	sometimes	always	always
female	Walukhuba	35	yes	catholic	muganda		lower_secondary_s1_s4	casual_worker_for_wages	conventional_medicine	yes	yes	less_than_6_months		yes	media__tvs__radios__internet	yes	yes	no	yes	dietary_therapy	0	0	1		disagree	disagree	strongly_agree	strongly_agree	strongly_agree	disagree	strongly_agree	strongly_agree	strongly_agree	strongly_agree	disagree	strongly_agree	strongly_agree	strongly_agree	strongly_agree	never	always	never	always	always	always	always	always	always	always
male	Bugiri	42	no	catholic	other	Musamya	tertiary_university	formal_employment__professional	conventional_medicine	yes	yes	less_than_6_months		yes	herbalists	yes	no	no	no	massage prayer dietary_therapy	1	1	1	0	agree	strongly_disagree	agree	agree	agree	strongly_agree	strongly_agree	strongly_agree	strongly_agree	strongly_agree	strongly_agree	strongly_agree	strongly_agree	disagree	strongly_agree	sometimes	sometimes	sometimes	always	always	rarely	always	rarely	always	always
male	Namwendwa - kamuli	38	no	protestant	musoga	Mwisemusubo	p1-	subsistence_farmer	conventional_medicine	yes	no			yes	media__tvs__radios__internet	no	no	no	no	prayer massage	1	1	0	0	agree	disagree	agree	strongly_agree	agree	strongly_agree	strongly_agree	strongly_agree	strongly_agree	strongly_agree	strongly_agree	strongly_agree	strongly_agree	strongly_agree	strongly_agree	rarely	rarely	sometimes	always	sometimes	sometimes	sometimes	sometimes	sometimes	sometimes
female	Kaliro	37	no	protestant	other	Mugwere	tertiary_university	subsistence_farmer	conventional_medicine	yes	no			yes	media__tvs__radios__internet	yes	no	no	yes	massage prayer dietary_therapy	1	1	1	0	strongly_agree	agree	strongly_agree	strongly_disagree	disagree	strongly_agree	strongly_agree	agree	agree	strongly_disagree	strongly_disagree	strongly_agree	strongly_agree	strongly_agree	strongly_disagree	sometimes	rarely	sometimes	always	always	sometimes	sometimes	rarely	always	sometimes
female	Kaliro	26	no	muslim	musoga	Mwisenene	p1-	subsistence_farmer	conventional_medicine	no				yes	fellow_caretakers_of_children_with_sickl	yes	no	no	no	massage prayer	1	1	0	0	strongly_agree	agree	agree	disagree	agree	strongly_agree	strongly_agree	disagree	disagree	disagree	disagree	strongly_agree	strongly_agree	agree	agree	rarely	rarely	rarely	always	sometimes	sometimes	sometimes	rarely	sometimes	sometimes
female	Iganga	40	no	pentecostal__born_again	musoga	Mwisemuwaya	tertiary_university	formal_employment__professional	conventional_medicine	yes	no			yes	media__tvs__radios__internet	no	no	no	no	massage prayer dietary_therapy	1	1	1	0	strongly_agree	strongly_disagree	disagree	disagree	agree	strongly_agree	strongly_agree	agree	agree	strongly_disagree	strongly_disagree	strongly_agree	strongly_agree	strongly_agree	strongly_agree	rarely	sometimes	never	rarely	sometimes	sometimes	sometimes	sometimes	sometimes	sometimes
female	Nankoma-Bugiri	26	no	muslim	musoga	Mwisekaziba	p1-	subsistence_farmer	conventional_medicine	no				yes	neighbors__friends	no	no	no	no	prayer massage	1	1	0	0	agree	disagree	disagree	disagree	disagree	agree	agree	disagree	disagree	disagree	disagree	strongly_agree	strongly_agree	disagree	agree	never	sometimes	never	always	never	sometimes	sometimes	rarely	always	sometimes
female	Buwengo	26	yes	pentecostal__born_again	muganda		lower_secondary_s1_s4	unemployed	conventional_medicine	yes	no			yes	media__tvs__radios__internet	no	no	yes	no	prayer	0	1	0		strongly_agree	disagree	strongly_disagree	disagree	disagree	strongly_agree	strongly_agree	strongly_disagree	strongly_disagree	disagree	disagree	agree	strongly_agree	strongly_agree	strongly_agree	sometimes	always	sometimes	always	always	always	always	always	always	always
female	Magamaga	27	no	catholic	other	Japhadola	lower_secondary_s1_s4	unemployed	conventional_medicine	no				no		no	no	no	no	massage dietary_therapy prayer	1	1	1		strongly_agree	disagree	disagree	disagree	disagree	strongly_agree	strongly_agree	disagree	disagree	disagree	disagree	strongly_agree	strongly_agree	strongly_agree	strongly_agree	never	sometimes	never	sometimes	always	rarely	always	always	always	always
female	Luuka	36	no		musoga		upper_secondary_s5_s6	subsistence_farmer	conventional_medicine	yes	yes	over_6_months		yes	fellow_caretakers_of_children_with_sickl	yes	no	yes	no	dietary_therapy prayer massage	1	1	1		strongly_agree	strongly_disagree	strongly_disagree	strongly_disagree	strongly_disagree	strongly_agree	strongly_agree	strongly_disagree	strongly_disagree	strongly_disagree	strongly_disagree	strongly_agree	strongly_agree	strongly_agree	strongly_agree	never	always	never	never	rarely	always	sometimes	always	always	always
female	Milo mbili	25	no		musoga		tertiary_university	unemployed	conventional_medicine	yes	yes	over_6_months		no		no	no	no	no	dietary_therapy	0	0	1		strongly_agree	strongly_disagree	strongly_disagree	strongly_disagree	strongly_disagree	strongly_agree	strongly_agree	disagree	disagree	disagree	disagree	agree	strongly_agree	disagree	agree	rarely	rarely	never	never	never	never	sometimes	sometimes	sometimes	rarely
female	Lugazi 2	27	no	protestant	other	Jaluo	lower_secondary_s1_s4	unemployed	conventional_medicine	yes	yes	over_6_months		yes	relatives	yes	no	no	yes	massage dietary_therapy	1	0	1		strongly_agree	disagree	agree	disagree	disagree	agree	agree	disagree	strongly_agree	disagree	agree	agree	strongly_agree	strongly_agree	agree	always	always	always	rarely	sometimes	never	always	sometimes	never	sometimes
female	Magwa	34	no	pentecostal__born_again	muganda		lower_secondary_s1_s4	unemployed	conventional_medicine	no				yes	fellow_caretakers_of_children_with_sickl	yes	no	no	no	dietary_therapy prayer massage	1	1	1		strongly_agree	agree	strongly_disagree	agree	agree	strongly_agree	strongly_agree	agree	agree	strongly_disagree	disagree	disagree	strongly_agree	agree	agree	never	sometimes	rarely	rarely	sometimes	sometimes	sometimes	always	always	always
female	Danida	36	no	protestant	other	Musamya	p1-	casual_worker_for_wages	conventional_medicine	no				yes	fellow_caretakers_of_children_with_sickl	no	no	no	no	prayer	0	1	0		strongly_agree	strongly_disagree	strongly_disagree	disagree	disagree	strongly_agree	strongly_agree	agree	agree	strongly_agree	agree	strongly_agree	strongly_agree	disagree	disagree	never	sometimes	never	sometimes	always	always	sometimes	always	always	always
female	Buwenda	40	no	muslim	musoga		p1-	casual_worker_for_wages	conventional_medicine	yes	no			yes	herbalists	yes	yes	no	yes	massage	1	0	0		disagree	disagree	strongly_agree	strongly_disagree	strongly_agree	strongly_agree	strongly_agree	strongly_agree	strongly_agree	strongly_agree	strongly_agree	strongly_agree	agree	strongly_agree	strongly_agree	sometimes	always	always	always	always	never	sometimes	rarely	sometimes	always
female	Bugembe	34	no	muslim	musoga		p1-	unemployed	conventional_medicine	no				yes	health_professionals	yes	yes	yes	yes	prayer dietary_therapy	0	1	1		disagree	disagree	strongly_agree	strongly_agree	strongly_agree	strongly_agree	strongly_agree	strongly_agree	strongly_agree	agree	strongly_agree	strongly_agree	disagree	strongly_agree	strongly_agree	always	always	always	always	always	always	always	always	always	always
female	Iganga	30	no	protestant	musoga		lower_secondary_s1_s4	unemployed	conventional_medicine	yes	no			yes	fellow_caretakers_of_children_with_sickl	yes	yes	yes	yes	massage prayer	1	1	0		disagree	disagree	strongly_agree	strongly_agree	strongly_agree	strongly_agree	strongly_agree	strongly_agree	strongly_agree	agree	strongly_agree	disagree	strongly_agree	strongly_agree	strongly_agree	sometimes	always	never	always	always	never	always	never	sometimes	always
female	Mbiko	30	no	muslim	musoga		lower_secondary_s1_s4	casual_worker_for_wages	conventional_medicine	yes	yes	over_6_months		yes	fellow_caretakers_of_children_with_sickl	yes	yes	yes	no	massage prayer dietary_therapy	1	1	1	0	strongly_disagree	strongly_disagree	strongly_disagree	strongly_disagree	neither_disagree	strongly_agree	strongly_agree	strongly_disagree	strongly_disagree	strongly_agree	strongly_agree	strongly_agree	agree	agree	strongly_disagree	never	always	never	rarely	sometimes	always	always	always	never	always
female	Mutai	44	no	pentecostal__born_again	musoga		p1-	subsistence_farmer	conventional_medicine	no				yes	herbalists	yes	yes	no	no	prayer	0	1	0		strongly_agree	strongly_agree	disagree	strongly_agree	strongly_agree	strongly_agree	strongly_agree	strongly_agree	strongly_agree	strongly_agree	strongly_agree	strongly_agree	agree	strongly_agree	strongly_agree	sometimes	always	sometimes	always	sometimes	rarely	sometimes	always	always	always
male	Bugembe	60	no	pentecostal__born_again	muganda		p1-	subsistence_farmer	herbal_medicine	no				yes	relatives	yes	yes	no	yes	massage prayer dietary_therapy	1	1	1	0	strongly_agree	strongly_disagree	strongly_agree	strongly_agree	strongly_agree	strongly_agree	strongly_agree	strongly_agree	strongly_agree	agree	strongly_agree	strongly_agree	agree	strongly_agree	strongly_agree	never	never	never	always	always	always	sometimes	always	sometimes	sometimes
female	Mbiko	43	no	pentecostal__born_again	other	Mugwere	lower_secondary_s1_s4	unemployed	conventional_medicine	yes	no			yes	neighbors__friends	yes	yes	no	yes	prayer dietary_therapy massage	1	1	1		disagree	disagree	strongly_agree	strongly_agree	strongly_agree	strongly_agree	strongly_agree	strongly_agree	strongly_agree	agree	strongly_agree	agree	agree	strongly_agree	strongly_agree	never	always	rarely	always	always	always	never	rarely	never	always
female	Mbiko	44	no	pentecostal__born_again	other	Mugweri	lower_secondary_s1_s4	unemployed	conventional_medicine	yes	yes	over_6_months		yes	neighbors__friends	yes	yes	yes	yes	massage prayer dietary_therapy	1	1	1		disagree	disagree	strongly_agree	strongly_agree	strongly_agree	strongly_agree	strongly_agree	strongly_agree	strongly_agree	strongly_agree	strongly_agree	strongly_agree	agree	strongly_agree	agree	never	always	rarely	always	sometimes	rarely	rarely	sometimes	rarely	rarely
female	Magamaga	54	no	pentecostal__born_again	muganda		p1-	unemployed	conventional_medicine	yes	no			yes	herbalists	yes	no	no	no	prayer	0	1	0		strongly_agree	strongly_disagree	strongly_disagree	disagree	disagree	strongly_agree	strongly_agree	strongly_disagree	strongly_disagree	strongly_agree	agree	agree	strongly_agree	agree	agree	rarely	never	rarely	rarely	rarely	never	rarely	never	always	never
female	Mafubirw	31	no	muslim	muganda		p1-	casual_worker_for_wages	conventional_medicine	yes	yes	less_than_6_months		no		yes	no	no	no	none	0	0	0	1	strongly_agree	strongly_disagree	disagree	strongly_agree	strongly_agree	strongly_agree	strongly_agree	strongly_agree	strongly_agree	strongly_agree	agree	strongly_agree	agree	agree	agree	never	sometimes	never	sometimes	rarely	always	always	always	sometimes	sometimes
female	Butiiki	32	no	protestant	musoga		lower_secondary_s1_s4	unemployed	conventional_medicine	no				yes	health_professionals	no	no	yes	no	none	0	0	0	1	strongly_agree	strongly_disagree	strongly_disagree	strongly_disagree	strongly_disagree	strongly_agree	strongly_agree	disagree	agree	disagree	strongly_disagree	strongly_agree	strongly_agree	strongly_agree	strongly_agree	never	never	never	never	never	always	always	always	always	always
female	Victoria Nile	29	no	protestant	other	Ateso	tertiary_university	formal_employment__professional	conventional_medicine	yes	no			yes	relatives	yes	no	no	no	prayer	0	1	0	0	strongly_agree	strongly_disagree	strongly_disagree	strongly_disagree	strongly_agree	strongly_agree	strongly_agree	strongly_agree	strongly_agree	strongly_disagree	strongly_disagree	strongly_agree	strongly_disagree	strongly_disagree	strongly_agree	never	never	never	sometimes	always	never	always	never	always	always
female	Lukolo	34	no	protestant	other	Mudama	p1-	formal_employment__professional	conventional_medicine	no				yes	fellow_caretakers_of_children_with_sickl	yes	yes	no	yes	massage	1	0	0	0	disagree	disagree	strongly_agree	strongly_agree	strongly_agree	strongly_agree	strongly_agree	strongly_agree	strongly_agree	strongly_disagree	strongly_agree	strongly_agree	agree	strongly_agree	strongly_agree	sometimes	sometimes	sometimes	always	sometimes	always	always	always	never	always
female	Buwenge	35	no	none	musoga		lower_secondary_s1_s4	unemployed	conventional_medicine	no				yes	media__tvs__radios__internet	yes	yes	no	yes	massage prayer	1	1	0	0	agree	agree	strongly_agree	agree	agree	agree	agree	agree	agree	agree	agree	agree	strongly_agree	agree	agree	sometimes	sometimes	sometimes	rarely	rarely	sometimes	sometimes	rarely	rarely	sometimes
female	KIKUBAMUTWE	43		catholic	musoga		p1-	unemployed	conventional_medicine	no							no	no										agree	agree	strongly_agree	strongly_agree	strongly_disagree	agree	disagree	strongly_agree	strongly_agree	strongly_disagree			rarely	rarely	sometimes	always	sometimes	sometimes			always	sometimes
female	Bukeka-Kayunga district	26	no	muslim	muganda		upper_secondary_s5_s6	casual_worker_for_wages	conventional_medicine	no				yes	relatives	no	no	yes	no	none	0	0	0	1	agree	agree	agree	agree	agree	agree	agree	disagree	disagree	disagree	disagree	strongly_agree	agree	agree	agree	sometimes	sometimes	rarely	sometimes	always	rarely	always	sometimes	always	sometimes
female	Nakilubi-kayunga	20	no	catholic	other	Samya	lower_secondary_s1_s4	unemployed	conventional_medicine	yes	no			yes	fellow_caretakers_of_children_with_sickl	yes	no	no	no	massage prayer dietary_therapy	1	1	1	0	strongly_agree	disagree	disagree	strongly_disagree	disagree	agree	agree	agree	agree	disagree	agree	agree	agree	agree	disagree	sometimes	sometimes	sometimes	never	sometimes	never	sometimes	sometimes	never	sometimes
female	Bugembe	30	no	protestant	muganda		lower_secondary_s1_s4	casual_worker_for_wages	conventional_medicine	yes	no			yes	herbalists	no	no	no	no	massage	1	0	0	0	strongly_agree	disagree	disagree	disagree	disagree	strongly_agree	strongly_agree	disagree	disagree	agree	agree	agree	agree	agree	agree	sometimes	sometimes	sometimes	sometimes	sometimes	sometimes	sometimes	sometimes	sometimes	sometimes
female	Kaliro	22	no	muslim	musoga		p1-	subsistence_farmer	conventional_medicine	no				yes	neighbors__friends	yes	no	no	no	dietary_therapy massage	1	0	1	0	agree	agree	agree	agree	agree	strongly_agree	strongly_agree	disagree	disagree	agree	agree	strongly_agree	agree	agree	agree	rarely	rarely	rarely	sometimes	sometimes	rarely	sometimes	sometimes	always	sometimes
female	Buwenda-matala	40	no	muslim	musoga	Mwisemena	p1-	casual_worker_for_wages	conventional_medicine	no				yes	media__tvs__radios__internet	no	no	no	no	massage prayer dietary_therapy	1	1	1	0	agree	disagree	agree	disagree	agree	strongly_agree	strongly_agree	agree	disagree	strongly_disagree	strongly_disagree	strongly_agree	agree	agree	agree	sometimes	always	sometimes	always	sometimes	rarely	sometimes	sometimes	always	sometimes
male	Bugiri	66	no	protestant	munyoli		p1-	subsistence_farmer	conventional_medicine	yes	no			yes	fellow_caretakers_of_children_with_sickl	yes	no	no	yes	dietary_therapy massage	1	0	1	0	strongly_agree	strongly_agree	agree	strongly_agree	agree	strongly_agree	strongly_agree	disagree	disagree	strongly_disagree	strongly_disagree	strongly_agree	agree	agree	agree	rarely	sometimes	sometimes	sometimes	sometimes	sometimes	sometimes	sometimes	rarely	sometimes
female	Iganga	28	no	muslim	munyoli		lower_secondary_s1_s4	subsistence_farmer	conventional_medicine	yes	no			yes	neighbors__friends	no	no	no	no	massage dietary_therapy prayer	1	1	1	0	strongly_agree	strongly_disagree	agree	disagree	disagree	strongly_agree	strongly_agree	strongly_disagree	strongly_disagree	strongly_disagree	strongly_disagree	strongly_agree	agree	strongly_agree	strongly_disagree	never	never	rarely	always	rarely	rarely	rarely	sometimes	always	always
female	Iganga	39	no	catholic	munyoli		p1-	subsistence_farmer	conventional_medicine	no				yes	fellow_caretakers_of_children_with_sickl	yes	yes	no	yes	dietary_therapy massage	1	0	1	0	agree	agree	agree	agree	agree	agree	agree	agree	agree	disagree	disagree	agree	strongly_agree	disagree	agree	sometimes	sometimes	sometimes	always	sometimes	always	sometimes	sometimes	always	sometimes
female	Masese	25	yes	protestant	muganda		lower_secondary_s1_s4	unemployed	conventional_medicine	yes	yes	less_than_6_months		yes	media__tvs__radios__internet	no	no	no	no	massage prayer dietary_therapy	1	1	1	0	strongly_agree	strongly_agree	disagree	disagree	disagree	agree	strongly_agree	disagree	disagree	agree	strongly_agree	strongly_agree	agree	disagree	disagree	sometimes	rarely	sometimes	sometimes	rarely	sometimes	sometimes	rarely	always	sometimes
female	KAMULI	30		catholic	muganda		p1-	subsistence_farmer	conventional_medicine	yes							no	no										strongly_disagree	disagree	strongly_agree	strongly_agree	strongly_disagree	strongly_disagree	agree	strongly_agree	strongly_agree	disagree			never	sometimes	never	always	sometimes	rarely			always	sometimes
female	WAKITAKA	55		pentecostal__born_again	other	ATESOT	upper_secondary_s5_s6	formal_employment__professional	conventional_medicine	yes							no	no										strongly_disagree	strongly_disagree	agree	agree	strongly_disagree	strongly_disagree	strongly_disagree	disagree	agree	disagree			sometimes	sometimes	never	always	sometimes	sometimes			sometimes	always
female	WANYAGE	31		pentecostal__born_again	musoga		lower_secondary_s1_s4	formal_employment__professional	conventional_medicine	no							yes	no										agree	agree	agree	strongly_agree	agree	agree	strongly_disagree	disagree	strongly_agree	agree			rarely	sometimes	sometimes	always	sometimes	rarely			sometimes	sometimes
female	Naminya	33	no	muslim	muganda		lower_secondary_s1_s4	unemployed	conventional_medicine	yes	no			yes	neighbors__friends	yes	yes	no	yes	dietary_therapy prayer	0	1	1	0	strongly_disagree	strongly_disagree	strongly_agree	agree	agree	strongly_agree	strongly_agree	strongly_agree	strongly_agree	strongly_agree	agree	strongly_agree	strongly_disagree	strongly_agree	strongly_agree	never	sometimes	never	always	sometimes	always	always	always	sometimes	always
female	MAGWA	48		muslim	musoga		no_formal_education	unemployed	conventional_medicine	no							no	no										disagree	agree	agree	strongly_agree	strongly_agree	strongly_agree	disagree	strongly_agree	strongly_agree	strongly_disagree			rarely	sometimes	sometimes	always	sometimes	never			always	sometimes
female	Nawampamba	34	no	protestant	musoga		no_formal_education	subsistence_farmer	conventional_medicine	yes	yes	less_than_6_months		yes	fellow_caretakers_of_children_with_sickl	no	no	yes	no	none	0	0	0	1	strongly_agree	strongly_disagree	strongly_disagree	strongly_disagree	disagree	strongly_agree	strongly_agree	strongly_disagree	strongly_disagree	strongly_disagree	strongly_disagree	strongly_disagree	strongly_agree	strongly_agree	strongly_agree	never	never	never	never	never	always	sometimes	rarely	never	sometimes
female	Kamuli	36	no	muslim	musoga		lower_secondary_s1_s4	casual_worker_for_wages	conventional_medicine	yes	yes	over_6_months		yes	neighbors__friends	yes	no	no	yes	none	0	0	0	1	agree	disagree	strongly_agree	agree	strongly_agree	strongly_agree	strongly_agree	agree	agree	strongly_disagree	strongly_agree	strongly_agree	agree	strongly_disagree	strongly_disagree	never	sometimes	never	rarely	never	sometimes	never	always	never	always
female	Mayuge	50	no	muslim	musoga		p1-	subsistence_farmer	conventional_medicine	yes	no			yes	media__tvs__radios__internet	yes	yes	no	yes	none	0	0	0	1	disagree	disagree	strongly_agree	strongly_agree	strongly_agree	strongly_agree	strongly_agree	strongly_agree	strongly_agree	strongly_agree	strongly_agree	strongly_agree	strongly_disagree	strongly_agree	strongly_agree	rarely	sometimes	rarely	always	always	rarely	always	rarely	always	always
female	Kibibi budondo	58	no	catholic	muganda		p1-	subsistence_farmer	conventional_medicine	no				yes	neighbors__friends	no	no	no	no	prayer	0	1	0	0	strongly_agree	disagree	strongly_disagree	strongly_disagree	neither_disagree	strongly_agree	strongly_agree	strongly_disagree	strongly_disagree	strongly_disagree	strongly_disagree	agree	strongly_agree	strongly_disagree	strongly_disagree	never	never	never	never	never	rarely	never	never	never	rarely
female	Mafubira	30	no	pentecostal__born_again	musoga		lower_secondary_s1_s4	casual_worker_for_wages	conventional_medicine	no				yes	neighbors__friends	yes	yes	no	yes	prayer dietary_therapy	0	1	1	0	agree	disagree	strongly_agree	strongly_agree	strongly_agree	strongly_agree	strongly_agree	strongly_agree	strongly_agree	strongly_disagree	strongly_disagree	strongly_agree	strongly_agree	strongly_agree	strongly_agree	never	never	never	never	always	never	rarely	never	never	always
female	Mayuge	29	no	protestant	musoga	Mwisekisige	tertiary_university	formal_employment__professional	conventional_medicine	yes	no			yes	fellow_caretakers_of_children_with_sickl	yes	yes	yes	yes	massage dietary_therapy	1	0	1	0	agree	strongly_disagree	strongly_agree	agree	agree	strongly_agree	strongly_agree	strongly_agree	strongly_agree	agree	agree	strongly_agree	agree	agree	strongly_agree	sometimes	sometimes	sometimes	always	always	sometimes	sometimes	always	sometimes	sometimes
female	Iganga	41	no	muslim	muganda		p1-	subsistence_farmer	conventional_medicine	no				no		yes	yes	no	yes	dietary_therapy prayer massage	1	1	1	0	agree	agree	agree	agree	agree	agree	agree	agree	agree	agree	agree	agree	agree	agree	agree	sometimes	sometimes	sometimes	sometimes	sometimes	sometimes	sometimes	sometimes	sometimes	sometimes
female	Buyala	25	no	protestant	musoga	Mwisemena	p1-	subsistence_farmer	conventional_medicine	yes	no			yes	fellow_caretakers_of_children_with_sickl	yes	yes	no	no	massage prayer dietary_therapy	1	1	1	0	agree	agree	agree	agree	disagree	agree	agree	agree	agree	agree	agree	agree	agree	disagree	agree	sometimes	sometimes	sometimes	sometimes	sometimes	sometimes	sometimes	sometimes	sometimes	sometimes
female	Bugweri	36	no	pentecostal__born_again	other	Samya	lower_secondary_s1_s4	formal_employment__professional	conventional_medicine	no				yes	media__tvs__radios__internet	yes	no	no	no	prayer dietary_therapy massage	1	1	1	0	agree	agree	agree	agree	agree	agree	agree	agree	agree	agree	agree	agree	agree	agree	strongly_agree	rarely	rarely	rarely	always	always	sometimes	sometimes	sometimes	never	sometimes
female	Kilindi-Naziigo-kayunga	23	no	catholic	muganda		p1-	subsistence_farmer	conventional_medicine	yes	no			yes	media__tvs__radios__internet	no	no	no	no	massage	1	0	0	0	strongly_agree	agree	disagree	disagree	disagree	disagree	disagree	disagree	disagree	agree	agree	strongly_agree	agree	agree	agree	sometimes	sometimes	sometimes	always	always	sometimes	sometimes	sometimes	rarely	sometimes
male	Kayunga	34	no	protestant	muganda		p1-	subsistence_farmer	conventional_medicine	no				yes	media__tvs__radios__internet	yes	yes	no	yes	massage dietary_therapy prayer	1	1	1	0	agree	agree	agree	agree	agree	agree	agree	disagree	agree	agree	agree	agree	agree	agree	agree	sometimes	sometimes	sometimes	sometimes	sometimes	sometimes	sometimes	sometimes	sometimes	sometimes
female	Nyenga	60	no	protestant	musoga		no_formal_education	unemployed	conventional_medicine	no				yes	herbalists	yes	no	no	no	dietary_therapy prayer massage	1	1	1	0	strongly_agree	strongly_disagree	strongly_disagree	strongly_disagree	strongly_disagree	strongly_agree	strongly_agree	strongly_disagree	strongly_disagree	strongly_agree	strongly_agree	strongly_agree	strongly_agree	agree	strongly_agree	never	rarely	never	always	rarely	sometimes	sometimes	sometimes	sometimes	sometimes
female	Nazigo	41	no	catholic	munyoli		lower_secondary_s1_s4	formal_employment__professional	conventional_medicine	no				yes	media__tvs__radios__internet	yes	yes	no	yes	massage prayer dietary_therapy	1	1	1	0	agree	strongly_disagree	strongly_agree	agree	agree	strongly_agree	strongly_agree	strongly_agree	strongly_agree	agree	strongly_agree	agree	strongly_agree	strongly_agree	strongly_agree	sometimes	always	sometimes	sometimes	sometimes	sometimes	always	always	sometimes	sometimes
female	Walukuba	31	no	pentecostal__born_again	musoga	Mwisemuganzi	lower_secondary_s1_s4	casual_worker_for_wages	conventional_medicine	yes	no			yes	neighbors__friends	yes	no	no	no	massage prayer dietary_therapy	1	1	1	0	agree	agree	agree	agree	agree	strongly_disagree	strongly_agree	agree	agree	strongly_disagree	strongly_disagree	strongly_agree	agree	agree	strongly_disagree	never	rarely	never	always	always	sometimes	always	rarely	never	always
female	Bugembe	41	no	protestant	musoga	Mwisemukose	no_formal_education	casual_worker_for_wages	conventional_medicine	no				yes	fellow_caretakers_of_children_with_sickl	yes	no	no	no	dietary_therapy	0	0	1	0	agree	agree	agree	disagree	disagree	strongly_disagree	strongly_agree	disagree	disagree	strongly_disagree	strongly_disagree	strongly_agree	agree	agree	agree	sometimes	sometimes	sometimes	sometimes	sometimes	never	sometimes	rarely	sometimes	sometimes
female	Kisozi-Butagaya	49	no	none	musoga	Mwisemaganda	no_formal_education	subsistence_farmer	conventional_medicine	no				yes	media__tvs__radios__internet	yes	no	no	no	massage	1	0	0	0	agree	agree	agree	agree	agree	agree	agree	agree	agree	strongly_disagree	strongly_disagree	strongly_agree	disagree	agree	agree	rarely	never	never	always	always	sometimes	sometimes	never	always	sometimes
female	Kyenamwezi-Mbiko	28	no	muslim	other	West Nile - Aluru	p1-	casual_worker_for_wages	conventional_medicine	no				no		no	no	no	no	dietary_therapy	0	0	1	0	strongly_agree	disagree	disagree	disagree	disagree	strongly_agree	strongly_agree	disagree	disagree	strongly_disagree	strongly_agree	agree	strongly_disagree	disagree	disagree	sometimes	sometimes	sometimes	sometimes	always	sometimes	sometimes	sometimes	sometimes	sometimes
female	Kamuli	30	no	pentecostal__born_again	other	Jaluo	p1-	subsistence_farmer	conventional_medicine	no				yes	fellow_caretakers_of_children_with_sickl	no	no	no	no	massage prayer dietary_therapy	1	1	1	0	strongly_agree	disagree	disagree	disagree	disagree	agree	agree	disagree	disagree	strongly_disagree	strongly_disagree	strongly_agree	agree	agree	strongly_disagree	rarely	rarely	rarely	always	sometimes	rarely	sometimes	never	always	rarely
female	Najja-Buikwe	30	no	muslim	musoga	Mwisemena	p1-	casual_worker_for_wages	herbal_medicine	no				no		no	no	no	no	massage prayer dietary_therapy	1	1	1	0	agree	agree	agree	agree	agree	agree	agree	agree	agree	agree	agree	strongly_agree	strongly_disagree	agree	disagree	sometimes	sometimes	sometimes	sometimes	sometimes	sometimes	sometimes	sometimes	sometimes	sometimes
female	Magamaga	43	no	muslim	musoga	Mwisekisige	no_formal_education	casual_worker_for_wages	conventional_medicine	no				yes	neighbors__friends	no	no	no	no	dietary_therapy	0	0	1	0	agree	disagree	disagree	disagree	disagree	agree	agree	strongly_disagree	disagree	strongly_disagree	strongly_disagree	strongly_agree	strongly_agree	strongly_disagree	strongly_disagree	sometimes	sometimes	sometimes	always	sometimes	rarely	sometimes	rarely	rarely	rarely
female	Bugembe	25	no	pentecostal__born_again	musoga	Mwisemukubembe	lower_secondary_s1_s4	unemployed	herbal_medicine	no				yes	media__tvs__radios__internet	yes	no	no	no	massage prayer dietary_therapy	1	1	1	0	agree	agree	agree	agree	agree	agree	agree	disagree	disagree	strongly_disagree	strongly_disagree	strongly_agree	agree	disagree	disagree	sometimes	sometimes	sometimes	sometimes	always	rarely	rarely	rarely	rarely	sometimes
female	Byabuko-Wakisi	30	no	muslim	other	Mugwere	no_formal_education	subsistence_farmer	conventional_medicine	no				no		yes	yes	no	yes	massage	1	0	0	0	agree	agree	agree	agree	strongly_disagree	agree	agree	disagree	disagree	strongly_disagree	strongly_disagree	strongly_agree	agree	disagree	disagree	sometimes	sometimes	sometimes	always	always	always	sometimes	never	never	always
female	Walukuba	36	no	protestant	munyoli		p1-	casual_worker_for_wages	conventional_medicine	no				yes	fellow_caretakers_of_children_with_sickl	no	no	no	no	massage dietary_therapy	1	0	1	0	agree	agree	agree	disagree	disagree	disagree	disagree	disagree	disagree	disagree	disagree	disagree	disagree	disagree	disagree	sometimes	sometimes	sometimes	sometimes	sometimes	sometimes	sometimes	rarely	sometimes	sometimes
male	Iganga	41	no	muslim	munyoli		lower_secondary_s1_s4	casual_worker_for_wages	conventional_medicine	yes	no			yes	media__tvs__radios__internet	no	no	no	no	dietary_therapy prayer massage	1	1	1	0	agree	agree	agree	disagree	disagree	agree	agree	disagree	disagree	strongly_disagree	strongly_disagree	agree	strongly_agree	disagree	disagree	rarely	rarely	rarely	sometimes	sometimes	rarely	sometimes	rarely	always	sometimes
female	Masese	27	no	muslim	muganda		upper_secondary_s5_s6	formal_employment__professional	conventional_medicine	yes	no			yes	media__tvs__radios__internet	no	no	no	no	dietary_therapy prayer massage	1	1	1	0	strongly_agree	disagree	disagree	strongly_disagree	strongly_disagree	strongly_agree	strongly_agree	strongly_disagree	strongly_disagree	disagree	disagree	strongly_agree	agree	strongly_disagree	strongly_disagree	rarely	rarely	rarely	sometimes	sometimes	rarely	sometimes	rarely	rarely	rarely
female	Bugembe	23	no	muslim	musoga		lower_secondary_s1_s4	unemployed	conventional_medicine	no				no		no	no	no	no	dietary_therapy massage	1	0	1	0	strongly_agree	agree	disagree	disagree	disagree	strongly_agree	strongly_agree	strongly_disagree	strongly_disagree	strongly_disagree	strongly_disagree	strongly_agree	agree	disagree	disagree	rarely	rarely	rarely	sometimes	sometimes	rarely	rarely	rarely	sometimes	sometimes
female	Mafubira	40	no	catholic	muganda		p1-	casual_worker_for_wages	conventional_medicine	yes	no			yes	media__tvs__radios__internet	yes	no	no	no	massage	1	0	0	0	agree	agree	disagree	disagree	disagree	agree	agree	disagree	disagree	agree	agree	strongly_agree	agree	disagree	disagree	rarely	rarely	rarely	sometimes	sometimes	rarely	sometimes	rarely	sometimes	sometimes
male	Bugembe	28	no	protestant	musoga	Mwisemena	lower_secondary_s1_s4	casual_worker_for_wages	conventional_medicine	yes	no			yes	fellow_caretakers_of_children_with_sickl	no	no	no	no	dietary_therapy	0	0	1	0	strongly_agree	disagree	disagree	disagree	disagree	strongly_agree	strongly_agree	disagree	disagree	disagree	disagree	strongly_agree	agree	disagree	disagree	rarely	rarely	rarely	sometimes	sometimes	rarely	sometimes	sometimes	always	sometimes
female	Wakisi	23	no	muslim	muganda		lower_secondary_s1_s4	casual_worker_for_wages	conventional_medicine	yes	yes	less_than_6_months		yes	relatives	yes	no	no	no	massage prayer	1	1	0	0	agree	agree	disagree	disagree	disagree	agree	agree	disagree	disagree	agree	agree	strongly_agree	agree	agree	agree	sometimes	sometimes	rarely	sometimes	sometimes	rarely	sometimes	rarely	always	sometimes
female	Makenke	21	no	protestant	muganda		p1-	unemployed	conventional_medicine	no				yes	fellow_caretakers_of_children_with_sickl	no	no	no	no	prayer massage	1	1	0	0	agree	agree	agree	disagree	disagree	agree	agree	disagree	disagree	strongly_disagree	strongly_disagree	strongly_agree	agree	disagree	disagree	sometimes	sometimes	sometimes	sometimes	sometimes		sometimes	rarely	sometimes	sometimes
female	Masese	32	yes	catholic	muganda		lower_secondary_s1_s4	formal_employment__professional	conventional_medicine	yes	yes	less_than_6_months		yes	fellow_caretakers_of_children_with_sickl	no	no	no	no	massage dietary_therapy prayer	1	1	1	0	strongly_agree	strongly_disagree	disagree	strongly_disagree	strongly_disagree	strongly_agree	strongly_agree	strongly_disagree	strongly_disagree	strongly_disagree	strongly_disagree	strongly_agree	agree	disagree	strongly_disagree	rarely	rarely	rarely	sometimes	sometimes	rarely	sometimes	rarely	always	sometimes
female	Wakisi	29	no	muslim	munyoli		lower_secondary_s1_s4	casual_worker_for_wages	conventional_medicine	yes	no			yes	herbalists	yes	no	no	no	massage dietary_therapy prayer	1	1	1	0	agree	agree	agree	disagree	disagree	strongly_agree	strongly_agree	disagree	disagree	disagree	agree	strongly_agree	agree	strongly_disagree	agree	sometimes	sometimes	rarely	always	sometimes	rarely	sometimes	rarely	always	sometimes
female	Mafubira	36	no	protestant	other	Samya	p1-	casual_worker_for_wages	conventional_medicine	no				yes	media__tvs__radios__internet	yes	no	no	no	massage prayer	1	1	0	0	agree	disagree	disagree	strongly_disagree	strongly_disagree	agree	strongly_agree	disagree	disagree	agree	agree	agree	agree	disagree	disagree	rarely	rarely	rarely	sometimes	sometimes	rarely	sometimes	rarely	sometimes	sometimes
female	Bugiri	28	no	protestant	munyoli		lower_secondary_s1_s4	unemployed	conventional_medicine	yes	no			yes	relatives	yes	no	no	no	massage prayer dietary_therapy	1	1	1	0	agree	agree	agree	disagree	disagree	agree	agree	disagree	disagree	agree	agree	strongly_agree	agree	agree	agree	sometimes	sometimes	sometimes	sometimes	sometimes	sometimes	sometimes	rarely	sometimes	sometimes
female	Mayuge	41	no	protestant	other	Lugbara	p1-	subsistence_farmer	conventional_medicine	yes	yes	less_than_6_months		yes	herbalists	yes	no	no	no	none	0	0	0	1	strongly_agree	strongly_disagree	strongly_disagree	strongly_disagree	strongly_disagree	strongly_agree	strongly_agree	strongly_disagree	strongly_disagree	strongly_disagree	strongly_disagree	strongly_agree	agree	strongly_disagree	strongly_disagree	never	never	never	rarely	sometimes	never	always	never	never	always
female	Buwenge	31	no	muslim	musoga		p1-	casual_worker_for_wages	conventional_medicine	no				yes	media__tvs__radios__internet	yes	yes	yes	yes	dietary_therapy	0	0	1	0	disagree	disagree	strongly_agree	strongly_agree	strongly_agree	strongly_agree	strongly_agree	strongly_agree	strongly_agree	strongly_disagree	strongly_agree	strongly_agree	strongly_agree	strongly_agree	strongly_agree	never	always	never	always	sometimes	always	always	never	always	always
female	Musima	31	no	pentecostal__born_again	musoga		lower_secondary_s1_s4	unemployed	conventional_medicine	yes	yes	over_6_months		yes	fellow_caretakers_of_children_with_sickl	yes	yes	no	yes	dietary_therapy	0	0	1	0	disagree	disagree	strongly_agree	strongly_agree	strongly_agree	strongly_disagree	strongly_agree	strongly_agree	strongly_agree	strongly_disagree	strongly_disagree	agree	strongly_agree	strongly_agree	strongly_agree	never	always	rarely	sometimes	always	never	always	always	never	always
female	Kayunga	19	yes	pentecostal__born_again	muganda		lower_secondary_s1_s4	unemployed	herbal_medicine	yes	yes	over_6_months		yes	relatives	yes	yes	no	yes	dietary_therapy	0	0	1	0	disagree	disagree	strongly_agree	strongly_agree	strongly_agree	strongly_agree	strongly_agree	strongly_agree	strongly_agree	strongly_disagree	strongly_agree	strongly_agree	agree	strongly_agree	strongly_agree	sometimes	always	sometimes	always	always	always	never	sometimes	always	always
female	Lugazi	22	yes	pentecostal__born_again	musoga		lower_secondary_s1_s4	unemployed	conventional_medicine	yes	no			yes	fellow_caretakers_of_children_with_sickl	yes	yes	no	yes	dietary_therapy	0	0	1	0	disagree	disagree	strongly_agree	strongly_agree	strongly_agree	strongly_agree	strongly_agree	strongly_agree	strongly_agree	agree	strongly_agree	strongly_agree	agree	strongly_agree	strongly_agree	rarely	always	rarely	always	always	rarely	sometimes	sometimes	sometimes	always
female	Bugembe	29	no	protestant	musoga		lower_secondary_s1_s4	unemployed	conventional_medicine	yes	yes	over_6_months		yes	neighbors__friends	yes	yes	yes	yes	dietary_therapy massage prayer	1	1	1	0	disagree	disagree	strongly_agree	strongly_agree	strongly_agree	strongly_agree	strongly_agree	strongly_agree	strongly_agree	strongly_agree	strongly_agree	strongly_agree	strongly_agree	strongly_agree	agree	sometimes	always	sometimes	always	always	always	never	never	always	always
female	Lwanda	50	no	protestant	musoga		lower_secondary_s1_s4	subsistence_farmer	conventional_medicine	no				yes	herbalists	yes	yes	no	yes	prayer dietary_therapy	0	1	1	0	disagree	disagree	strongly_agree	strongly_agree	strongly_agree	strongly_agree	strongly_agree	strongly_agree	strongly_agree	strongly_disagree	strongly_agree	strongly_agree	agree	strongly_agree	strongly_agree	never	sometimes	sometimes	always	always	never	always	never	never	always
female	Nakibizi	40	no	protestant	other	Munyankole	p1-	unemployed	conventional_medicine	yes	yes	over_6_months		yes	neighbors__friends	no	no	no	no	none	0	0	0	1	strongly_agree	disagree	strongly_disagree	agree	strongly_disagree	strongly_agree	strongly_agree	strongly_disagree	strongly_disagree	strongly_disagree	strongly_disagree	strongly_agree	strongly_agree	strongly_agree	strongly_agree	never	never	never	never	never	never	always		always	always
female	Buyende	24	no	protestant	other	Muluri	no_formal_education	subsistence_farmer	conventional_medicine	no				yes	herbalists	no	no	no	no	massage prayer dietary_therapy	1	1	1	0	agree	disagree	disagree	disagree	disagree	agree	agree	disagree	disagree	strongly_disagree	strongly_agree	agree	strongly_disagree	agree	strongly_disagree	sometimes	sometimes	sometimes	sometimes	sometimes	sometimes	sometimes	rarely	sometimes	sometimes
female	Bugiri	31	no	catholic	musoga		p1-	subsistence_farmer	conventional_medicine	no				yes	herbalists	yes	no	no	no	massage prayer	1	1	0	0	strongly_agree	agree	disagree	disagree	disagree	agree	agree	disagree	disagree	strongly_disagree	agree	strongly_agree	agree	agree	agree	sometimes	sometimes	rarely	sometimes	sometimes	sometimes	sometimes	rarely	sometimes	always
female	Bugembe	28	yes	pentecostal__born_again	muganda		lower_secondary_s1_s4	unemployed	conventional_medicine	yes	yes	less_than_6_months		yes	media__tvs__radios__internet	no	no	no	no	massage prayer dietary_therapy	1	1	1	0	strongly_agree	disagree	disagree	strongly_disagree	strongly_disagree	strongly_agree	strongly_agree	disagree	disagree	strongly_disagree	agree	strongly_agree	disagree	agree	agree	rarely	rarely	rarely	rarely	never	rarely	sometimes	sometimes	sometimes	sometimes
female	Magamaga	41	no	muslim	muganda		no_formal_education	subsistence_farmer	conventional_medicine	no				yes	herbalists	yes	yes	no	yes	massage prayer	1	1	0	0	agree	agree	agree	disagree	agree	agree	agree	disagree	disagree	agree	agree	strongly_agree	agree	agree	agree	sometimes	sometimes	sometimes	sometimes	always	sometimes	sometimes	sometimes	always	sometimes
female	Iganga	22	no	muslim	musoga	Mwisemusobo	p1-	unemployed	conventional_medicine	no				no		yes	no	no	no	massage dietary_therapy	1	0	1	0	strongly_agree	disagree	disagree	disagree	disagree	strongly_agree	strongly_agree	strongly_disagree	strongly_disagree	strongly_disagree	disagree	strongly_agree	agree	strongly_disagree	strongly_disagree	sometimes	sometimes	never	sometimes	rarely	rarely	never	never	rarely	rarely
female	Mafubira	32	no	catholic	musoga	Mwisemulondo	lower_secondary_s1_s4	unemployed	herbal_medicine	yes	no			yes	media__tvs__radios__internet	yes	yes	no	yes	massage prayer dietary_therapy	1	1	1	0	agree	agree	agree	disagree	disagree	disagree	disagree	agree	agree	strongly_disagree	strongly_disagree	strongly_agree	strongly_agree	agree	agree	sometimes	sometimes	sometimes	sometimes	sometimes	rarely	sometimes	rarely	rarely	rarely
female	Buwenge	37	no	catholic	musoga		lower_secondary_s1_s4	casual_worker_for_wages	conventional_medicine	no				yes	health_professionals	yes	yes	yes	yes	prayer dietary_therapy	0	1	1	0	disagree	disagree	strongly_agree	strongly_agree	strongly_agree	strongly_agree	strongly_agree	strongly_agree	strongly_agree	strongly_disagree	strongly_disagree	strongly_agree	strongly_agree	strongly_agree	strongly_agree	never	never	never	never	always	never	always	never	always	always
male	Danida	53	no	pentecostal__born_again	other	Acholi	p1-	casual_worker_for_wages	conventional_medicine	no				no		yes	yes	no	yes	prayer	0	1	0	0	disagree	disagree	strongly_agree	strongly_agree	strongly_agree	strongly_agree	strongly_agree	strongly_agree	strongly_agree	strongly_disagree	agree	strongly_agree	strongly_agree	strongly_agree	strongly_agree	sometimes	sometimes	sometimes	sometimes	sometimes	sometimes	sometimes	sometimes	sometimes	sometimes
female	Buwolero	31	yes	none	musoga		lower_secondary_s1_s4	unemployed	herbal_medicine	no				yes	media__tvs__radios__internet	yes	yes	no	yes	none	0	0	0	1	disagree	disagree	strongly_agree	strongly_agree	agree	agree	agree	strongly_agree	strongly_agree	strongly_agree	strongly_agree	strongly_agree	agree	strongly_agree	strongly_agree	never	sometimes	rarely	sometimes	always	always	rarely	always	always	always
female	Bugembe	31	no	muslim	musoga		p1-	casual_worker_for_wages	conventional_medicine	yes	no			yes	fellow_caretakers_of_children_with_sickl	yes	yes	no	yes	dietary_therapy	0	0	1	0	disagree	disagree	strongly_agree	strongly_agree	strongly_agree	strongly_agree	strongly_agree	strongly_agree	strongly_agree	agree	agree	agree	strongly_agree	agree	agree	rarely	sometimes	rarely	sometimes	always	rarely	rarely	rarely	never	always
female	Bugembe	27	no	muslim	musoga		p1-	casual_worker_for_wages	conventional_medicine	yes	yes	over_6_months		yes	neighbors__friends	yes	yes	no	yes	dietary_therapy	0	0	1	0	agree	agree	strongly_agree	strongly_agree	strongly_agree	agree	strongly_agree	strongly_agree	strongly_agree	strongly_disagree	strongly_disagree	strongly_agree	strongly_agree	strongly_agree	strongly_agree	never	sometimes	rarely	sometimes	always	always	sometimes	always	always	always
female	Butiiki	25	no	catholic	musoga		lower_secondary_s1_s4	casual_worker_for_wages	conventional_medicine	yes	no			yes	relatives	yes	no	yes	no	none	0	0	0	1	strongly_agree	strongly_disagree	agree	strongly_disagree	strongly_disagree	strongly_agree	strongly_agree	strongly_disagree	strongly_disagree	strongly_disagree	strongly_disagree	agree	strongly_agree	strongly_agree	strongly_agree	sometimes	rarely	never	sometimes	always	never	always	sometimes	always	always
female	Bugembe	28	no	muslim	other	Ateso	lower_secondary_s1_s4	casual_worker_for_wages	conventional_medicine	yes	yes	over_6_months		yes	fellow_caretakers_of_children_with_sickl	yes	no	no	no	dietary_therapy	0	0	1	0	strongly_agree	disagree	disagree	strongly_disagree	strongly_disagree	strongly_agree	strongly_agree	strongly_disagree	strongly_disagree	strongly_disagree	strongly_disagree	strongly_agree	agree	strongly_agree	strongly_agree	rarely	rarely	rarely	rarely	always	sometimes	always	always	rarely	always
female	Kaliro	43	no	pentecostal__born_again	musoga		lower_secondary_s1_s4	unemployed	conventional_medicine	yes	no			yes	relatives	yes	no	no	no	dietary_therapy prayer	0	1	1	0	strongly_agree	strongly_disagree	disagree	strongly_disagree	strongly_disagree	strongly_agree	strongly_agree	strongly_disagree	strongly_disagree	strongly_disagree	strongly_disagree	strongly_disagree	strongly_agree	strongly_agree	agree	never	rarely	never	always	always	always	sometimes	rarely	always	always
female	Kayunga	23	yes	pentecostal__born_again	muganda		lower_secondary_s1_s4	unemployed	conventional_medicine	yes	yes	less_than_6_months		yes	neighbors__friends	yes	yes	no	yes	prayer	0	1	0	0	agree	agree	strongly_agree	strongly_agree	strongly_agree	strongly_disagree	strongly_disagree	agree	agree	strongly_disagree	strongly_agree	strongly_agree	strongly_disagree	strongly_agree	strongly_agree	sometimes	always	sometimes	sometimes	always	never	rarely	rarely		always
female	Ivukula	40	no	catholic	musoga		p1-	subsistence_farmer	conventional_medicine	no				yes	neighbors__friends	yes	yes	no	yes	prayer	0	1	0	0	agree	disagree	strongly_agree	strongly_agree	disagree	strongly_agree	strongly_agree	strongly_agree	agree	strongly_disagree	strongly_agree	strongly_agree	agree	strongly_agree	strongly_agree	never	sometimes	never	rarely	always	never	never	never	sometimes	always
female	Mpumudde	31	yes	protestant	musoga		p1-	subsistence_farmer	conventional_medicine	yes	no			yes	fellow_caretakers_of_children_with_sickl	yes	yes	no	yes	massage prayer	1	1	0	0	agree	disagree	strongly_agree	strongly_agree	strongly_agree	strongly_agree	strongly_agree	strongly_agree	strongly_agree	agree	agree	strongly_agree	agree	strongly_agree	disagree	never	rarely	rarely	rarely	always	always	never	always	sometimes	always
male	Mbiko	49	no	pentecostal__born_again	other	Mugwere	tertiary_university	formal_employment__professional	conventional_medicine	no				yes	neighbors__friends	yes	no	no	no	prayer	0	1	0	0	agree	agree	agree	agree	agree	disagree	agree	strongly_agree	strongly_agree	agree	strongly_agree	strongly_agree	agree	strongly_agree	strongly_agree	sometimes	sometimes	rarely	always	always	sometimes	always	always	always	always
female	Butagaya	37	no	pentecostal__born_again	other	Mudama	lower_secondary_s1_s4	subsistence_farmer	conventional_medicine	yes	no			yes	herbalists	yes	yes	no	yes	dietary_therapy prayer	0	1	1	0	strongly_agree	strongly_disagree	agree	strongly_disagree	agree	agree	agree	agree	agree	strongly_disagree	strongly_disagree	agree	agree	agree	strongly_disagree	sometimes	rarely	rarely	sometimes	sometimes	sometimes	sometimes	rarely	never	rarely
female	NAMUTUMBA	30		catholic	musoga		p1-	unemployed	conventional_medicine	no							no	no										disagree	strongly_disagree	strongly_agree	strongly_agree	strongly_disagree	strongly_disagree	strongly_disagree	disagree	strongly_agree	disagree			rarely	sometimes	always	always	sometimes	rarely			always	rarely
female	Ivukula-Namutumba	40	no	catholic	musoga	Mwisemudope	p1-	subsistence_farmer	conventional_medicine	no				yes	media__tvs__radios__internet	yes	yes	no	yes	massage	1	0	0	0	strongly_agree	disagree	strongly_disagree	disagree	disagree	agree	agree	strongly_disagree	strongly_disagree	strongly_disagree	strongly_disagree	strongly_agree	agree	strongly_disagree	disagree	never	rarely	never	never	never	rarely	never	never	sometimes	sometimes
female	Kibibi	58	no	catholic	other	Japadola	no_formal_education	unemployed	conventional_medicine	no				yes	media__tvs__radios__internet	no	no	no	no	prayer massage	1	1	0	0	strongly_agree	disagree	agree	disagree	disagree	agree	agree	disagree	disagree	strongly_disagree	strongly_disagree	strongly_agree	agree	disagree	disagree	rarely	rarely	rarely	sometimes	sometimes	rarely	rarely	rarely	rarely	rarely
female	Kibibi	27	no	protestant	musoga	Mwiseigaga	p1-	subsistence_farmer	conventional_medicine	yes	no			yes	neighbors__friends	yes	no	no	no	none	0	0	0	1	strongly_agree	disagree	disagree	disagree	disagree	agree	agree	disagree	disagree	strongly_disagree	strongly_disagree	strongly_agree	agree	disagree	disagree	never	rarely	rarely	never	never	sometimes	sometimes	rarely	always	sometimes
female	Kayunga	23	no	pentecostal__born_again	muganda		lower_secondary_s1_s4	unemployed	conventional_medicine	yes	yes	less_than_6_months		yes	fellow_caretakers_of_children_with_sickl	yes	yes	no	yes	prayer dietary_therapy	0	1	1	0	strongly_agree	agree	agree	disagree	disagree	strongly_disagree	disagree	strongly_disagree	disagree	strongly_disagree	disagree	strongly_agree	agree	agree	strongly_disagree	rarely	sometimes	sometimes	always	sometimes	rarely	never	sometimes	rarely	rarely
female	Butiiki	42	no	muslim	muganda		no_formal_education	subsistence_farmer	conventional_medicine	no				yes	media__tvs__radios__internet	no	no	no	no	massage prayer dietary_therapy	1	1	1	0	strongly_agree	agree	agree	agree	agree	agree	agree	strongly_disagree	strongly_disagree	strongly_disagree	strongly_disagree	strongly_agree	agree	strongly_disagree	strongly_disagree	never	never	never	never	never	rarely	rarely	never	rarely	sometimes
female	Bugembe	30	no	catholic	muganda		lower_secondary_s1_s4	casual_worker_for_wages	conventional_medicine	yes	no			yes	herbalists	no	no	no	no	dietary_therapy	0	0	1	0	strongly_agree	disagree	disagree	disagree	disagree	agree	agree	strongly_disagree	strongly_disagree	agree	agree	strongly_agree	disagree	disagree	agree	rarely	rarely	rarely	sometimes	sometimes	sometimes	sometimes	sometimes	rarely	sometimes
female	Iganga	41	no	protestant	munyoli		p1-	subsistence_farmer	conventional_medicine	no				yes	media__tvs__radios__internet	no	no	no	no	massage dietary_therapy	1	0	1	0	agree	agree	disagree	disagree	disagree	agree	agree	disagree	disagree	strongly_disagree	strongly_disagree	strongly_agree	agree	agree	agree	rarely	rarely	rarely	rarely	sometimes	rarely	sometimes	rarely	sometimes	sometimes
female	Mpumude	27	no	muslim	musoga	Mwisemena	upper_secondary_s5_s6	casual_worker_for_wages	conventional_medicine	yes	yes	less_than_6_months		yes	fellow_caretakers_of_children_with_sickl	yes	no	no	no	dietary_therapy prayer massage	1	1	1	0	strongly_agree	agree	disagree	strongly_disagree	disagree	agree	strongly_agree	disagree	disagree	strongly_disagree	strongly_disagree	agree	agree	agree	strongly_disagree	rarely	rarely	never	rarely	sometimes	rarely	rarely	rarely	sometimes	sometimes
female	Wakisi	41	no	catholic	muganda		p1-	subsistence_farmer	conventional_medicine	no				yes	relatives	no	no	no	no	prayer massage	1	1	0	0	agree	disagree	disagree	disagree	disagree	agree	agree	strongly_disagree	strongly_disagree	agree	agree	strongly_agree	agree	agree	agree	sometimes	rarely	rarely	sometimes	sometimes	rarely	sometimes	rarely	sometimes	rarely
female	Nazigo	23	yes	muslim	other	Samya	upper_secondary_s5_s6	formal_employment__professional	conventional_medicine	yes	yes	less_than_6_months		yes	fellow_caretakers_of_children_with_sickl	no	no	no	no	dietary_therapy prayer massage	1	1	1	0	strongly_agree	disagree	disagree	strongly_disagree	strongly_disagree	agree	strongly_agree	strongly_disagree	disagree	strongly_disagree	agree	strongly_agree	disagree	agree	agree	never	never	never	rarely	sometimes	rarely	rarely	never	sometimes	sometimes
female	Nyenga	36	no	catholic	musoga	Mwisemumbya	p1-	unemployed	conventional_medicine	yes	no			yes	herbalists	no	no	no	no	prayer massage	1	1	0	0	strongly_agree	disagree	disagree	disagree	disagree	agree	strongly_agree	disagree	disagree	strongly_disagree	agree	strongly_agree	agree	agree	strongly_disagree	rarely	rarely	rarely	sometimes	sometimes	never	rarely	sometimes	sometimes	sometimes
female	Nyenga	37	no	catholic	muganda		p1-	casual_worker_for_wages	conventional_medicine	no				yes	herbalists	yes	yes	no	yes	massage prayer	1	1	0	0	agree	agree	strongly_agree	strongly_agree	strongly_agree	strongly_agree	strongly_agree	strongly_agree	strongly_agree	strongly_agree	strongly_agree	strongly_agree	agree	strongly_agree	strongly_agree	never	never	never	always	always	never	always	rarely	rarely	always
female	Kibibi	26	no	protestant	musoga		p1-	casual_worker_for_wages	conventional_medicine	no				yes	neighbors__friends	yes	yes	no	yes	prayer	0	1	0	0	strongly_agree	strongly_disagree	agree	strongly_disagree	strongly_agree	strongly_agree	strongly_agree	agree	agree	strongly_disagree	strongly_disagree	strongly_agree	agree	agree	agree	never	never	never	rarely	sometimes	never	sometimes	never	sometimes	always
																																											never
female	Masese	33	no	pentecostal__born_again	musoga		lower_secondary_s1_s4	casual_worker_for_wages	conventional_medicine	no				yes	neighbors__friends	yes	yes	yes	yes	massage prayer dietary_therapy	1	1	1	0	agree	strongly_disagree	strongly_agree	strongly_agree	strongly_agree	strongly_agree	strongly_agree	strongly_agree	strongly_agree	strongly_disagree	agree	strongly_agree	strongly_agree	strongly_agree	strongly_agree	never	never	never	sometimes	always	always	always	never	always	always
female	Lubanyi	32	no	muslim	muganda		lower_secondary_s1_s4	unemployed	conventional_medicine	no				yes	fellow_caretakers_of_children_with_sickl	yes	yes	no	yes	none	0	0	0	1	strongly_agree	agree	agree	strongly_agree	agree	strongly_agree	strongly_agree	agree	strongly_agree	strongly_disagree	strongly_disagree	strongly_agree	strongly_agree	agree	agree	never	rarely	never	never	never	always	never	sometimes	never	sometimes
female	Buloba	50	no	muslim	muganda		p1-	unemployed	conventional_medicine	yes	no			yes	herbalists	yes	yes	no	yes	massage prayer	1	1	0	0	strongly_disagree	strongly_disagree	agree	agree	agree	strongly_agree	strongly_agree	agree	agree	agree	strongly_agree	agree	agree	strongly_agree	agree	sometimes	sometimes	sometimes	sometimes	sometimes	always	always	always	sometimes	sometimes
female	Buwolero-Mawolero :Kagoma	36	no	protestant	musoga	Mwisemugaya	no_formal_education	subsistence_farmer	conventional_medicine	no				no		no	no	no	no	none	0	0	0	1	agree	disagree	disagree	disagree	disagree	agree	agree	disagree	disagree	strongly_disagree	strongly_disagree	strongly_agree	agree	agree	agree	rarely	rarely	rarely	rarely	rarely	rarely	sometimes	rarely	never	rarely
female	Kimaka	45	no	catholic	other	Iteso	no_formal_education	casual_worker_for_wages	conventional_medicine	no				yes	media__tvs__radios__internet	no	no	no	no	massage dietary_therapy prayer	1	1	1	0	strongly_agree	disagree	disagree	disagree	disagree	agree	agree	disagree	disagree	strongly_disagree	strongly_disagree	agree	agree	agree	agree	rarely	rarely	rarely	rarely	rarely	never	rarely	never	rarely	sometimes
female	Kamuli	50	no	muslim	musoga	Mwiseigaga	p1-	subsistence_farmer	conventional_medicine	yes	no			yes	media__tvs__radios__internet	yes	yes	no	yes	massage	1	0	0	0	agree	agree	agree	disagree	agree	agree	agree	disagree	disagree	strongly_disagree	strongly_disagree	strongly_agree	agree	agree	agree	rarely	rarely	rarely	sometimes	sometimes	rarely	sometimes	rarely	never	sometimes
female	Namutumba	41	no	catholic	musoga	Mwisemudope	p1-	subsistence_farmer	conventional_medicine	no				yes	herbalists	yes	yes	no	no	dietary_therapy massage	1	0	1	0	strongly_agree	disagree	disagree	strongly_disagree	strongly_disagree	agree	agree	disagree	disagree	agree	agree	strongly_agree	agree	agree	agree	never	never	never	rarely	sometimes	rarely	rarely	rarely	never	sometimes
female	Wakisi	27	no	catholic	muganda		p1-	unemployed	conventional_medicine	no				yes	media__tvs__radios__internet	no	no	no	no	massage	1	0	0	0	agree	disagree	disagree	disagree	disagree	agree	agree	disagree	disagree	agree	agree	strongly_agree	agree	agree	agree	rarely	rarely	rarely	sometimes	sometimes	rarely	sometimes	sometimes	sometimes	sometimes
female	Kagoma	32	no	muslim	musoga	Mwiseigaga	p1-	subsistence_farmer	conventional_medicine	no				no		yes	no	no	no	dietary_therapy massage prayer	1	1	1	0	strongly_agree	disagree	disagree	disagree	disagree	agree	agree	disagree	disagree	agree	agree	strongly_agree	agree	disagree	disagree	rarely	rarely	rarely	sometimes	sometimes	rarely	sometimes	sometimes	sometimes	sometimes
female	Bugembe	38	no		musoga		lower_secondary_s1_s4	unemployed	conventional_medicine	no				yes	herbalists	yes	yes	no	yes	prayer massage dietary_therapy	1	1	1	0	strongly_agree	disagree	strongly_agree	agree	agree	strongly_agree	strongly_agree	strongly_agree	strongly_agree	agree	strongly_agree	strongly_agree	strongly_agree	strongly_agree	agree	sometimes	sometimes	rarely	always	always	always	always	sometimes	sometimes	always
female	Bugembe	35	no	muslim	musoga		p1-	casual_worker_for_wages	conventional_medicine	no				yes	fellow_caretakers_of_children_with_sickl	yes	yes	no	yes	massage prayer	1	1	0	0	agree	agree	strongly_agree	agree	agree	strongly_agree	strongly_agree	strongly_agree	strongly_agree	strongly_disagree	agree	strongly_agree	agree	strongly_agree	disagree	rarely	always	sometimes	always	always	sometimes	never	never	never	sometimes
female	Wakitaka	34	no	muslim	musoga		lower_secondary_s1_s4	casual_worker_for_wages	conventional_medicine	yes	yes	less_than_6_months		yes	fellow_caretakers_of_children_with_sickl	yes	yes	no	yes	massage prayer	1	1	0	0	strongly_agree	disagree	strongly_agree	agree	agree	strongly_agree	strongly_agree	strongly_agree	strongly_agree	strongly_agree	agree	agree	strongly_agree	agree	agree	sometimes	rarely	sometimes	always	sometimes	never	sometimes	sometimes	sometimes	always
female	Wanyange	59	yes	protestant	musoga		lower_secondary_s1_s4	casual_worker_for_wages	conventional_medicine	no				yes	fellow_caretakers_of_children_with_sickl	yes	yes	no	yes	prayer massage dietary_therapy	1	1	1	0	agree	agree	strongly_agree	disagree	agree	strongly_agree	strongly_agree	strongly_agree	strongly_agree	agree	agree	strongly_agree	agree	strongly_agree	strongly_agree	rarely	rarely	always	always	always	never	never	sometimes	sometimes	always
female	Bukaya	21	no	pentecostal__born_again	muganda		lower_secondary_s1_s4	unemployed	conventional_medicine	no				yes	herbalists	yes	yes	no	yes	massage prayer	1	1	0	0	strongly_agree	disagree	strongly_agree	strongly_disagree	agree	strongly_disagree	strongly_agree	strongly_agree	strongly_agree	disagree	agree	agree	agree	agree	disagree	sometimes	never	sometimes	always	always	sometimes	always	sometimes	never	sometimes
female	Kiryowa 2	18	no	catholic	musoga		p1-	unemployed	conventional_medicine	no				yes	neighbors__friends	yes	no	no	no	prayer	0	1	0	0	agree	strongly_disagree	strongly_disagree	disagree	disagree	agree	strongly_agree	disagree	disagree	strongly_disagree	strongly_agree	strongly_agree	disagree	agree	agree	never	never	never	sometimes	sometimes	never	sometimes	sometimes	sometimes	sometimes
female	WALUKUBA	25		none	musoga		lower_secondary_s1_s4	casual_worker_for_wages	conventional_medicine	yes							no	no										disagree	disagree	strongly_agree	agree	disagree	strongly_agree	agree	disagree	agree	disagree			never	sometimes	sometimes	always	sometimes	never			sometimes	sometimes
female	Kirinya Prison	35	yes	catholic	other	Itesoti	lower_secondary_s1_s4	formal_employment__professional	conventional_medicine	yes	no			yes	neighbors__friends	yes	yes	no	yes	none	0	0	0	1	agree	strongly_disagree	strongly_agree	agree	agree	strongly_agree	strongly_agree	strongly_agree	strongly_agree	agree	strongly_agree	strongly_agree	strongly_agree	strongly_agree	strongly_agree	sometimes	rarely	never	always	always	sometimes	sometimes	always	rarely	always
female	Bugembe	28	no	pentecostal__born_again	musoga		lower_secondary_s1_s4	casual_worker_for_wages	conventional_medicine	no				yes	neighbors__friends	yes	yes	no	yes	massage prayer dietary_therapy	1	1	1	0	strongly_agree	disagree	agree	strongly_agree	strongly_agree	strongly_agree	strongly_agree	strongly_agree	strongly_agree	strongly_disagree	agree	strongly_agree	strongly_agree	strongly_agree	agree	never	rarely	never	always	always	always	always	sometimes	always	always
female	Kangulumira	19	no	pentecostal__born_again	muganda		lower_secondary_s1_s4	unemployed	conventional_medicine	no				yes	neighbors__friends	no	no	no	no	prayer	0	1	0	0	disagree	strongly_disagree	strongly_agree	strongly_agree	strongly_agree	strongly_agree	strongly_agree	strongly_agree	strongly_agree	strongly_disagree	strongly_agree	strongly_agree	strongly_agree	strongly_agree	strongly_agree	never	never	never	sometimes	always	sometimes	always	sometimes	sometimes	always
female	Mafubira	38	no	protestant	munyoli		lower_secondary_s1_s4	formal_employment__professional	conventional_medicine	yes	yes	over_6_months		yes	fellow_caretakers_of_children_with_sickl	yes	yes	no	yes	massage prayer dietary_therapy	1	1	1	0	disagree	disagree	strongly_agree	strongly_agree	strongly_agree	strongly_disagree	strongly_disagree	strongly_agree	strongly_agree	agree	agree	strongly_agree	strongly_agree	strongly_agree	strongly_disagree	always	always	always	never	always	always	always	always	never	always
female	Bugembe -Budhumbuli East	30	yes	catholic	musoga	Mwiseiwumbwe	tertiary_university	formal_employment__professional	conventional_medicine	no				yes	relatives	yes	yes	no	yes	massage prayer dietary_therapy	1	1	1	0	strongly_agree	disagree	disagree	strongly_disagree	strongly_disagree	strongly_agree	strongly_agree	strongly_disagree	strongly_disagree	strongly_disagree	strongly_disagree	strongly_agree	agree	strongly_agree	strongly_disagree	sometimes	rarely	sometimes	always	sometimes	sometimes	rarely	never	always	always
female	Victoria Close -Jinja Central East	25	yes	muslim	other	Nubian	lower_secondary_s1_s4	casual_worker_for_wages	conventional_medicine	no				yes	fellow_caretakers_of_children_with_sickl	yes	yes	no	yes	none	0	0	0	1	agree	disagree	agree	agree	agree	agree	agree	agree	agree	agree	agree	strongly_agree	agree	agree	agree	sometimes	sometimes	sometimes	sometimes	sometimes	sometimes	sometimes	rarely	rarely	sometimes
female	Wanyange	36	no	catholic	musoga	Mwisekiyuka	upper_secondary_s5_s6	unemployed	conventional_medicine	yes	no			yes	fellow_caretakers_of_children_with_sickl	no	no	no	no	massage	1	0	0	0	strongly_agree	strongly_disagree	strongly_disagree	disagree	disagree	strongly_agree	strongly_agree	disagree	disagree	strongly_disagree	strongly_disagree	strongly_agree	strongly_agree	agree	agree	never	never		always	rarely	never	rarely	never	always	rarely
female	Namulesa	26	no	muslim	musoga	Mwisengobi	lower_secondary_s1_s4	unemployed	conventional_medicine	yes	no			yes	media__tvs__radios__internet	yes	no	no	no	massage	1	0	0	0	strongly_agree	disagree	disagree	strongly_disagree	strongly_disagree	agree	agree	strongly_disagree	strongly_disagree	disagree	agree	agree	disagree	agree	strongly_disagree	never	never	never	never	never	rarely	rarely	rarely	sometimes	sometimes
female	Kagumba-Kamuli	69	no	protestant	other	Munyoro	no_formal_education	subsistence_farmer	conventional_medicine	no				no		yes	no	no	no	dietary_therapy	0	0	1	0	agree	disagree	disagree	disagree	disagree	agree	agree	agree	strongly_agree	agree	strongly_agree	agree	agree	disagree	disagree	sometimes	sometimes	sometimes	sometimes	sometimes	always	always	sometimes	always	sometimes
female	Kayunga-Busaana	30	no	catholic	other	Jaluo	p1-	subsistence_farmer	conventional_medicine	no				yes	health_professionals	yes	no	no	no	massage	1	0	0	0	agree	disagree	agree	disagree	disagree	agree	agree	disagree	disagree	strongly_disagree	strongly_disagree	strongly_agree	agree	agree	agree	rarely	rarely	rarely	sometimes	rarely	rarely	sometimes	rarely	sometimes	sometimes
female	Wanyange	23	no	catholic	musoga	Mwisemudhubuli	lower_secondary_s1_s4	unemployed	conventional_medicine	no				yes	neighbors__friends	yes	no	yes	no	massage prayer dietary_therapy	1	1	1	0	agree	disagree	disagree	disagree	disagree	agree	agree	strongly_disagree	strongly_disagree	strongly_disagree	strongly_disagree	agree	strongly_agree	strongly_disagree	strongly_disagree	never	never	never	never	never	rarely	never	rarely	rarely	sometimes
male	MUGULUKA	37		pentecostal__born_again	musoga		upper_secondary_s5_s6	casual_worker_for_wages	conventional_medicine	yes							yes	no										disagree	agree	strongly_agree	strongly_agree	disagree	disagree	disagree	agree	disagree	agree			never	sometimes	rarely	always	sometimes	rarely			rarely	always
female	Buwenge	37	no	catholic	musoga		tertiary_university	formal_employment__professional	conventional_medicine	yes	no			yes	fellow_caretakers_of_children_with_sickl	yes	yes	no	yes	prayer	0	1	0	0	strongly_agree	strongly_disagree	strongly_agree	agree	agree	strongly_agree	strongly_agree	strongly_agree	strongly_agree	agree	agree	strongly_agree	strongly_agree	agree	agree	sometimes	sometimes	sometimes	sometimes	always	never	always	sometimes	always	always
female	Iganga (Budwege)	45	yes	muslim	musoga		p1-	subsistence_farmer	conventional_medicine	yes	no			yes	fellow_caretakers_of_children_with_sickl	yes	yes	yes	yes	none	0	0	0	1	strongly_disagree	strongly_disagree	strongly_agree	strongly_agree	strongly_agree	strongly_agree	strongly_agree	strongly_agree	strongly_agree	strongly_disagree	strongly_agree	strongly_agree	strongly_agree	strongly_disagree	agree	rarely	always	sometimes	always	always	always	always	sometimes	sometimes	sometimes
male	Bujowali	40	no	catholic	munyoli		tertiary_university	unemployed	conventional_medicine	yes	no			yes	fellow_caretakers_of_children_with_sickl	yes	yes	no	yes	prayer massage	1	1	0	0	agree	disagree	strongly_agree	strongly_disagree	agree	strongly_agree	strongly_agree	agree	agree	agree	agree	strongly_agree	strongly_agree	strongly_agree	strongly_agree	never	never	never	sometimes	sometimes	always	always	always	always	always
female	Wabulenga	42	no	catholic	musoga		p1-	unemployed	conventional_medicine	yes	yes	less_than_6_months		no		no	no	no	no	massage prayer	1	1	0	0	strongly_agree	strongly_disagree	strongly_disagree	strongly_disagree	strongly_disagree	strongly_agree	strongly_agree	strongly_disagree	strongly_disagree	strongly_disagree	strongly_disagree	strongly_agree	strongly_agree	disagree	disagree	never	never	never	never	sometimes	never	never	never	never	never
female	Namuzii	21	no	catholic	munyoli		lower_secondary_s1_s4	subsistence_farmer	conventional_medicine	no				yes	fellow_caretakers_of_children_with_sickl	yes	yes	no	yes	prayer	0	1	0	0	agree	disagree	strongly_agree	strongly_agree	strongly_agree	strongly_agree	strongly_agree	strongly_agree	strongly_agree	strongly_disagree	agree	strongly_agree	agree	strongly_agree	agree	never	sometimes	never	never	always	always	always	sometimes	sometimes	always
male	Kamuli	34	no	muslim	musoga		lower_secondary_s1_s4	formal_employment__professional	herbal_medicine	yes	yes	discontinued_use	expensive	yes	neighbors__friends	yes	yes	no	yes	none	0	0	0	1	agree	disagree	strongly_agree	strongly_agree	strongly_agree	strongly_agree	strongly_agree	strongly_agree	strongly_agree	strongly_agree	strongly_agree	strongly_agree	agree	strongly_agree	strongly_agree	sometimes	always	sometimes	sometimes	never	always	sometimes	sometimes	always	always
male	Mafubira	27	no	pentecostal__born_again	musoga		no_formal_education	casual_worker_for_wages	conventional_medicine	no				yes	fellow_caretakers_of_children_with_sickl	no	no	no	no	none	0	0	0	1	strongly_agree	strongly_disagree	strongly_disagree	disagree	disagree	strongly_agree	strongly_agree	disagree	disagree	agree	agree	strongly_agree	agree	disagree	disagree	never	never	never	never	never	never	never	never	never	never
female	Mbiko	38	no	muslim	musoga		lower_secondary_s1_s4	unemployed	conventional_medicine	no				yes	fellow_caretakers_of_children_with_sickl	no	no	no	no	massage dietary_therapy	1	0	1	0	strongly_agree	disagree	disagree	strongly_disagree	strongly_disagree	strongly_agree	strongly_agree	strongly_disagree	strongly_disagree	strongly_disagree	strongly_disagree	strongly_agree	agree	strongly_agree	strongly_agree	never	never	never	never	sometimes	always	always	always	always	always
female	Buyengo	24	yes	pentecostal__born_again	musoga		lower_secondary_s1_s4	casual_worker_for_wages	herbal_medicine	yes	no			yes	relatives	yes	yes	no	yes	massage prayer dietary_therapy	1	1	1	0	disagree	disagree	strongly_agree	strongly_agree	strongly_agree	strongly_agree	strongly_agree	strongly_agree	strongly_agree	agree	agree	agree	strongly_agree	strongly_disagree	strongly_disagree	never	never	never	never	never	never	never	never	never	never
male	Kagoma	42	no	pentecostal__born_again	muganda		p1-	casual_worker_for_wages	herbal_medicine	no				yes	fellow_caretakers_of_children_with_sickl	yes	no	no	no	dietary_therapy	0	0	1	0	strongly_agree	disagree	disagree	strongly_disagree	strongly_agree	agree	strongly_agree	strongly_agree	strongly_agree	strongly_disagree	strongly_disagree	agree	agree	strongly_agree	strongly_agree	sometimes	sometimes	sometimes	rarely	never	always	always	always	never	always
		23		muslim	munyoli		lower_secondary_s1_s4	casual_worker_for_wages	conventional_medicine	no							no	no																						rarely	rarely	never	sometimes	rarely	rarely			sometimes
female	Lugazi 2	30	no	protestant	muganda		lower_secondary_s1_s4	casual_worker_for_wages	conventional_medicine	no				yes	fellow_caretakers_of_children_with_sickl	yes	yes	no	no	massage prayer dietary_therapy	1	1	1	0	agree	agree	agree	strongly_disagree	strongly_disagree	agree	agree	disagree	disagree	disagree	disagree	strongly_agree	agree	agree	agree	rarely	rarely	sometimes	sometimes	sometimes	sometimes	sometimes	sometimes	sometimes	sometimes
female	Rubaga	36	no	none	other	Langi	upper_secondary_s5_s6	casual_worker_for_wages	conventional_medicine	yes	no			yes	fellow_caretakers_of_children_with_sickl	no	no	no	no	prayer dietary_therapy	0	1	1	0	agree	disagree	agree	disagree	disagree	agree	agree	strongly_disagree	disagree	strongly_disagree	strongly_disagree	agree	strongly_agree	agree	agree	never	sometimes	never	always	sometimes	rarely	always	sometimes	rarely	always
female	Makenke	21	no	protestant	musoga		p1-	subsistence_farmer	conventional_medicine	no				no		yes	no	no	no	dietary_therapy massage	1	0	1	0	agree	agree	agree	disagree	disagree	agree	agree	disagree	disagree	strongly_disagree	strongly_disagree	strongly_agree	agree	agree	agree	rarely	never	never	sometimes	sometimes	rarely	sometimes	rarely	sometimes	sometimes
female	Njeru	28	yes	catholic	musoga	Mwisemena	lower_secondary_s1_s4	casual_worker_for_wages	conventional_medicine	yes	no			yes	media__tvs__radios__internet	yes	no	no	no	dietary_therapy prayer massage	1	1	1	0	agree	disagree	agree	disagree	disagree	agree	agree	disagree	disagree	strongly_disagree	agree	strongly_agree	agree	disagree	agree	sometimes	rarely	rarely	sometimes	sometimes	rarely	rarely	rarely	sometimes	sometimes
female	Mpumude	40	no	protestant	muganda		p1-	casual_worker_for_wages	conventional_medicine	no				yes	herbalists	yes	yes	no	yes	massage dietary_therapy	1	0	1	0	agree	agree	agree	agree	agree	strongly_disagree	agree	agree	agree	strongly_disagree	agree	agree	strongly_agree	agree	agree	sometimes	sometimes	sometimes	sometimes	sometimes	sometimes	sometimes	sometimes	rarely	sometimes
female	Kaliro	32	no	catholic	musoga	Mwisemuwaya	lower_secondary_s1_s4	casual_worker_for_wages	conventional_medicine	yes	yes	less_than_6_months		yes	fellow_caretakers_of_children_with_sickl	yes	no	no	no	massage prayer dietary_therapy	1	1	1	0	strongly_agree	disagree	disagree	strongly_disagree	strongly_disagree	agree	strongly_agree	strongly_disagree	strongly_disagree	strongly_disagree	agree	strongly_agree	disagree	agree	strongly_disagree	rarely	rarely	rarely	rarely	rarely	rarely	rarely	rarely	always	sometimes
female	Kyamagwa	39	no	protestant	muganda		no_formal_education	casual_worker_for_wages	conventional_medicine	no				yes	relatives	yes	no	no	no	massage prayer	1	1	0	0	strongly_agree	disagree	disagree	strongly_disagree	strongly_disagree	agree	strongly_agree	disagree	disagree	strongly_disagree	disagree	strongly_agree	agree	agree	strongly_disagree	never	rarely	rarely	sometimes	sometimes	rarely	sometimes	rarely	sometimes	sometimes
female	Rubaga	37	no	catholic	other	Alur	lower_secondary_s1_s4	casual_worker_for_wages	conventional_medicine	yes	no			yes	media__tvs__radios__internet	no	no	no	no	massage prayer dietary_therapy	1	1	1	0	strongly_agree	disagree	disagree	strongly_disagree	disagree	agree	strongly_agree	disagree	disagree	strongly_disagree	strongly_disagree	strongly_agree	agree	agree	agree		rarely	rarely	rarely	rarely	rarely	sometimes	never	always	sometimes
female	Masese	41	no	protestant	muganda		no_formal_education	subsistence_farmer	conventional_medicine	no				no		yes	no	no	no	dietary_therapy prayer	0	1	1	0	agree	disagree	agree	disagree	disagree	disagree	strongly_agree	strongly_disagree	disagree	strongly_disagree	strongly_disagree	strongly_agree	agree	agree	disagree	rarely	rarely	never	sometimes	sometimes	rarely	sometimes	rarely	always	sometimes
female	Kayunga	28	no	muslim	muganda		p1-	subsistence_farmer	conventional_medicine	no				yes	media__tvs__radios__internet	yes	no	no	no	massage dietary_therapy	1	0	1	0	strongly_agree	disagree	disagree	strongly_disagree	disagree	agree	strongly_agree	strongly_disagree	disagree	strongly_disagree	disagree	strongly_agree	agree	disagree	disagree	rarely	rarely	rarely	rarely	sometimes	never	sometimes	never	sometimes	always
male	Bugiri	32	no	muslim	musoga	Mwiseigaga	no_formal_education	subsistence_farmer	conventional_medicine	no				no		no	no	no	no	dietary_therapy	0	0	1	0	strongly_agree	disagree	disagree	disagree	disagree	agree	strongly_agree	disagree	disagree	strongly_disagree	disagree	strongly_agree	agree	agree	disagree	never	rarely	never	sometimes	sometimes	rarely	rarely	rarely	sometimes	sometimes
female	Mayuge	26	no	protestant	musoga	Mwisemudope	p1-	subsistence_farmer	conventional_medicine	no				no		no	no	no	no	dietary_therapy massage prayer	1	1	1	0	strongly_agree	disagree	disagree	agree	strongly_agree	strongly_disagree	disagree	strongly_disagree	disagree	disagree	disagree	strongly_agree	agree	agree	strongly_disagree	rarely	rarely	rarely	sometimes	sometimes	rarely	sometimes	rarely	sometimes	sometimes
female	Bugembe	22	yes	pentecostal__born_again	muganda		lower_secondary_s1_s4	unemployed	conventional_medicine	yes	no			yes	fellow_caretakers_of_children_with_sickl	no	no	no	no	dietary_therapy massage prayer	1	1	1	0	strongly_agree	strongly_disagree	strongly_disagree	strongly_disagree	neither_disagree	agree	strongly_agree	strongly_disagree	strongly_disagree	disagree	agree	strongly_agree	agree	strongly_disagree	strongly_disagree	never	never	never	rarely	rarely	rarely	sometimes	rarely	always	rarely
female	Walukuba	40	no	muslim	other	Samya	lower_secondary_s1_s4	casual_worker_for_wages	conventional_medicine	no				no		no	no	no	no	dietary_therapy massage prayer	1	1	1	0	strongly_agree	disagree	agree	strongly_disagree	strongly_disagree	agree	strongly_agree	disagree	disagree	disagree	agree	strongly_agree	agree	disagree	disagree	never	never	never	never	never	rarely	never	rarely	always	sometimes
female	Wakisi	32	no	muslim	muganda		no_formal_education	unemployed	conventional_medicine	no				no		no	no	no	no	dietary_therapy massage	1	0	1	0	agree	disagree	disagree	strongly_disagree	disagree	agree	agree	disagree	disagree	disagree	strongly_agree	strongly_agree	agree	disagree	disagree	rarely	rarely	rarely	rarely	sometimes	never	sometimes	sometimes	sometimes	sometimes
female	Buloba	64	no	muslim	muganda		p1-	unemployed	conventional_medicine	yes	yes	less_than_6_months		yes	fellow_caretakers_of_children_with_sickl	yes	yes	no	yes	massage prayer	1	1	0	0	strongly_agree	strongly_disagree	strongly_agree	agree	strongly_agree	strongly_agree	strongly_agree	strongly_agree	strongly_agree	agree	strongly_agree	strongly_agree	strongly_agree	agree	strongly_disagree	never	always	rarely	always	always	sometimes	sometimes	sometimes	sometimes	always
female	Budondo	52	no	muslim	musoga		p1-	subsistence_farmer	conventional_medicine	no				yes	herbalists	yes	yes	no	yes	prayer massage	1	1	0	0	strongly_disagree	strongly_disagree	strongly_agree	disagree	disagree	agree	strongly_agree	strongly_agree	agree	agree	strongly_agree	strongly_agree	strongly_disagree	strongly_agree	strongly_disagree	never	rarely	sometimes	always	always	never	sometimes	sometimes	always	never
female	Kisimu(namutumba)	32	no	muslim	musoga		p1-	subsistence_farmer	conventional_medicine	no				yes	fellow_caretakers_of_children_with_sickl	yes	yes	no	yes	dietary_therapy massage	1	0	1	0	strongly_agree	disagree	strongly_agree	disagree	agree	strongly_disagree	strongly_agree	strongly_agree	strongly_agree	agree	agree	strongly_agree	strongly_agree	strongly_agree	strongly_disagree	sometimes	sometimes	sometimes	sometimes	always	rarely	always	sometimes	rarely	always
female	Kayunga( mafubira)	35	no	catholic	muganda		upper_secondary_s5_s6	unemployed	conventional_medicine	no				yes	media__tvs__radios__internet	yes	yes	no	yes	prayer massage dietary_therapy	1	1	1	0	strongly_disagree	strongly_disagree	strongly_agree	strongly_agree	strongly_agree	strongly_agree	strongly_agree	strongly_agree	strongly_agree	strongly_disagree	strongly_disagree	strongly_agree	strongly_agree	strongly_agree	strongly_agree	sometimes	sometimes	sometimes	always	sometimes	always	sometimes	sometimes	rarely	sometimes
female	Bugembe	21	no	pentecostal__born_again	musoga		lower_secondary_s1_s4	unemployed	herbal_medicine	no				yes	relatives	yes	yes	no	yes	prayer	0	1	0	0	strongly_disagree	strongly_disagree	strongly_agree	strongly_agree	strongly_agree	strongly_disagree	strongly_agree	disagree	strongly_agree	agree	strongly_agree	strongly_agree	strongly_agree	agree	strongly_agree	sometimes	always	never	always	always	never	always	never	always	sometimes
female	Buwenda	40	no	muslim	musoga		lower_secondary_s1_s4	casual_worker_for_wages	conventional_medicine	no				yes	fellow_caretakers_of_children_with_sickl	yes	yes	no	yes	massage prayer dietary_therapy	1	1	1	0	strongly_disagree	strongly_disagree	strongly_agree	strongly_agree	strongly_agree	strongly_agree	strongly_agree	strongly_agree	strongly_agree	agree	strongly_agree	strongly_agree	strongly_agree	strongly_agree	strongly_agree	sometimes	sometimes	rarely	always	always	sometimes	sometimes	rarely	never	sometimes
female	Bugiri-Nankoma	43	no	pentecostal__born_again	musoga	Mwisekaziba	p1-	subsistence_farmer	conventional_medicine	yes	yes	less_than_6_months		yes	media__tvs__radios__internet	yes	no	no	no	prayer massage	1	1	0	0	agree	disagree	disagree	agree	strongly_disagree	agree	agree	strongly_disagree	strongly_disagree	strongly_disagree	strongly_disagree	strongly_agree	agree	agree	strongly_disagree	never	never	never	rarely	never	sometimes	sometimes	rarely	never	sometimes
female	Buyala-Budondo	22	no	muslim	munyoli		p1-	subsistence_farmer	herbal_medicine	no				yes	herbalists	yes	no	no	no	dietary_therapy	0	0	1	0	agree	agree	agree	disagree	disagree	agree	agree	disagree	disagree	strongly_disagree	agree	agree	agree	agree	agree	never	never	never	never	sometimes	never	never	never	always	never
female	Mafubira-ZoneB	31	no	protestant	muganda		p1-	casual_worker_for_wages	conventional_medicine	no				no		yes	no	no	no	massage prayer	1	1	0	0	agree	disagree	disagree	disagree	disagree	agree	strongly_agree	disagree	disagree	strongly_disagree	agree	strongly_agree	disagree	agree	disagree	never	never	never	rarely	never	sometimes	never	rarely	sometimes	sometimes
female	Kagoma	22	yes	catholic	muganda		p1-	unemployed	conventional_medicine	no				no		no	no	no	no	dietary_therapy prayer massage	1	1	1	0	agree	disagree	disagree	disagree	disagree		agree	disagree	disagree	disagree	agree	strongly_agree	agree	agree	agree	never	never	never	rarely	sometimes	rarely	sometimes	never	sometimes	sometimes
female	Mpumude	30	no	muslim	musoga	Mwiseigaga	lower_secondary_s1_s4	casual_worker_for_wages	conventional_medicine	yes	no			yes	media__tvs__radios__internet	no	no	no	no	dietary_therapy prayer massage	1	1	1	0	agree	disagree	disagree	disagree	disagree	agree	strongly_agree	strongly_disagree	strongly_disagree	strongly_disagree	agree	strongly_agree	agree	agree	agree	never	never	never	rarely	rarely	never	sometimes	sometimes	sometimes	sometimes
female	Iganga	40	no	catholic	muganda		no_formal_education	subsistence_farmer	conventional_medicine	no				yes	herbalists	yes	no	no	no	massage dietary_therapy	1	0	1	0	agree	disagree	disagree	disagree	disagree	agree	agree	disagree	disagree	disagree	disagree	strongly_agree	agree	agree	disagree	rarely	rarely	rarely	rarely	sometimes	never	rarely	sometimes	sometimes	sometimes
female	Njeru	23	no	pentecostal__born_again	muganda		p1-	unemployed	conventional_medicine	no				no		no	no	no	no	dietary_therapy	0	0	1	0	agree	strongly_disagree	strongly_disagree	strongly_disagree	strongly_disagree	agree	strongly_agree	disagree	disagree	strongly_disagree	disagree	strongly_agree	agree	disagree	disagree	never	never	never	never	rarely	never	rarely	rarely	sometimes
female	Kyiyindi	41	no	muslim	muganda		p1-	subsistence_farmer	conventional_medicine	no				no		yes	no	no	no	dietary_therapy massage	1	0	1	0	agree	disagree	disagree	disagree	disagree	agree	agree	disagree	disagree	strongly_disagree	disagree	strongly_agree	agree	disagree	disagree	sometimes	sometimes	rarely	sometimes	sometimes	rarely	sometimes	sometimes	rarely	sometimes
female	Bugembe	40	no	catholic	musoga		p1-	casual_worker_for_wages	conventional_medicine	no				yes	fellow_caretakers_of_children_with_sickl	yes	yes	no	yes	massage	1	0	0	0	strongly_disagree	strongly_disagree	strongly_agree	agree	agree	strongly_agree	strongly_agree	strongly_agree	strongly_agree	agree	strongly_agree	strongly_agree	strongly_agree	strongly_agree	agree	sometimes	sometimes	rarely	always	always	sometimes	sometimes	sometimes	sometimes	sometimes
female	Buikwe	35	yes	protestant	muganda		lower_secondary_s1_s4	casual_worker_for_wages	herbal_medicine	yes	yes	over_6_months		yes	neighbors__friends	yes	no	no	no	none	0	0	0	1	strongly_agree	disagree	disagree	agree	agree	strongly_agree	strongly_agree	disagree	disagree	strongly_disagree	strongly_disagree	agree	agree	agree	agree	rarely	rarely	rarely	rarely	always	sometimes	sometimes	rarely	rarely	sometimes
female	Nakibizi	56	no	protestant	musoga		no_formal_education	casual_worker_for_wages	conventional_medicine	yes	yes	less_than_6_months		yes	neighbors__friends	yes	yes	no	yes	dietary_therapy	0	0	1	0	agree	disagree	strongly_agree	agree	agree	strongly_agree	agree	agree	agree	strongly_agree	strongly_agree	strongly_agree	agree	strongly_agree	strongly_agree	never	never	never	never	always	always	always	sometimes	sometimes	always
female	Gulama	42	no	pentecostal__born_again	other	Munyarwanda	no_formal_education	subsistence_farmer	conventional_medicine	yes	no			yes	neighbors__friends	yes	no	no	no	prayer	0	1	0	0	agree	disagree	strongly_agree	agree	disagree	disagree	disagree	disagree	disagree	disagree	disagree	disagree	agree	disagree	disagree	rarely	never	never	never	never	never	sometimes	rarely	rarely	sometimes
female	Kigulu- Nampirika	39	no	pentecostal__born_again	musoga		tertiary_university	formal_employment__professional	conventional_medicine	no				yes	fellow_caretakers_of_children_with_sickl	yes	yes	no	yes	prayer	0	1	0	0	agree	disagree	strongly_agree	strongly_agree	strongly_agree	strongly_agree	strongly_agree	strongly_agree	strongly_agree	agree	agree	strongly_agree	agree	strongly_agree	strongly_agree	sometimes	sometimes	sometimes	sometimes	always	always	always	always	always	always
female	Buloba	29	no	none	other	Mugisu	p1-	casual_worker_for_wages	herbal_medicine	yes	yes	less_than_6_months		yes	neighbors__friends	yes	yes	no	yes	prayer dietary_therapy	0	1	1	0	agree	disagree	strongly_agree	agree	agree	strongly_agree	strongly_agree	agree	agree	strongly_agree	agree	strongly_agree	agree	strongly_agree	strongly_agree	never	always	rarely	rarely	always	always	always	always	always	always
female	Wakisi	24	no	muslim	musoga		lower_secondary_s1_s4	unemployed	conventional_medicine	yes	yes	over_6_months		yes	herbalists	yes	no	no	no	none	0	0	0	1	strongly_agree	disagree	disagree	agree	agree	strongly_agree	strongly_agree	agree	agree	agree	agree	strongly_agree	agree	strongly_agree	agree	rarely	sometimes	sometimes	sometimes	always	never	sometimes	rarely	rarely	sometimes
female	Wanyange	43	no	protestant	musoga		p1-	unemployed	herbal_medicine	no				yes	neighbors__friends	yes	yes	no	yes	none	0	0	0	1	agree	disagree	strongly_agree	strongly_agree	strongly_agree	strongly_agree	strongly_agree	strongly_agree	strongly_agree	agree	agree	strongly_agree	agree	agree	agree	sometimes	sometimes	sometimes	sometimes	sometimes	rarely	always	sometimes	sometimes	always
female	Butiki	54	no	catholic	musoga		p1-	subsistence_farmer	conventional_medicine	yes	no			yes	neighbors__friends	yes	no	no	yes	none	0	0	0	1	agree	agree	strongly_agree	strongly_agree	strongly_agree	strongly_agree	strongly_agree	strongly_agree	strongly_agree	strongly_disagree	disagree	strongly_agree	agree	strongly_agree	strongly_agree	rarely	sometimes	rarely	sometimes	always	always	always	rarely	rarely	always
female	Kadama	32	no	protestant	other	Mugweri	lower_secondary_s1_s4	subsistence_farmer	conventional_medicine	no				no		yes	yes	no	yes	prayer	0	1	0	0	agree	disagree	strongly_agree	strongly_agree	strongly_disagree	strongly_agree	strongly_agree	agree	agree	agree	agree	strongly_agree	agree	strongly_agree	strongly_agree	never	sometimes	never	always	always	always	always	always	always	always
male	Namulesa	35	no	protestant	musoga	Mwisekiyuku	lower_secondary_s1_s4	casual_worker_for_wages	conventional_medicine	no				no		yes	yes	no	yes	massage dietary_therapy	1	0	1	0	strongly_agree	agree	agree	disagree	agree	agree	strongly_agree	disagree	disagree	strongly_disagree	agree	strongly_agree	agree	agree	agree	rarely	sometimes	never	sometimes	always	sometimes	sometimes	sometimes	rarely	never
female	Kakira -Buyengo	35	no	pentecostal__born_again	other	Iteso	p1-	subsistence_farmer	conventional_medicine	no				no		no	no	no	no	massage prayer dietary_therapy	1	1	1	0	agree	disagree	disagree	disagree	disagree	agree	strongly_agree	disagree	disagree	strongly_disagree	agree	strongly_agree	disagree	disagree	agree	never	never	never	never	never	rarely	sometimes	rarely	rarely	sometimes
female	Wakisi	31	no	catholic	muganda		p1-	casual_worker_for_wages	conventional_medicine	no				yes	media__tvs__radios__internet	no	no	no	no	dietary_therapy prayer	0	1	1	0	strongly_agree	disagree	disagree	disagree	disagree	agree	strongly_agree	disagree	disagree	disagree	disagree	strongly_agree	agree	agree	agree	never	never	never	rarely	rarely	never	sometimes	rarely	sometimes	sometimes
female	Magamaga	40	no	muslim	munyoli		no_formal_education	casual_worker_for_wages	conventional_medicine	no				yes	media__tvs__radios__internet	yes	no	no	no	dietary_therapy massage	1	0	1	0	strongly_agree	disagree	agree	disagree	disagree	agree	agree	disagree	disagree	agree	agree	strongly_agree	disagree	disagree	disagree	never	never	never	rarely	rarely	never	sometimes	never	never	sometimes
female	Bugembe	25	yes	catholic	musoga	Mwisemumbya	lower_secondary_s1_s4	unemployed	conventional_medicine	no				yes	fellow_caretakers_of_children_with_sickl	yes	no	no	no	dietary_therapy prayer massage	1	1	1	0	strongly_agree	agree	agree	disagree	disagree	agree	agree	disagree	disagree	strongly_disagree	agree	strongly_agree	agree	agree	strongly_disagree	rarely	rarely	never	sometimes	rarely	sometimes	sometimes	rarely	never	sometimes
female	Bugembe	27	no	protestant	musoga	Mwiseigaga	lower_secondary_s1_s4	casual_worker_for_wages	conventional_medicine	yes	no			yes	fellow_caretakers_of_children_with_sickl	yes	yes	no	yes	dietary_therapy massage prayer	1	1	1	0	strongly_agree	agree	agree	agree	disagree	agree	strongly_agree	disagree	agree	disagree	disagree	agree	agree	agree	agree	sometimes	sometimes	sometimes	sometimes	sometimes	sometimes	sometimes	rarely	never	sometimes
female	Kaliro	40	no	catholic	musoga	Mwisemena	p1-	subsistence_farmer	conventional_medicine	no				no		yes	no	no	no	massage dietary_therapy prayer	1	1	1	0	strongly_agree	agree	agree	disagree	agree	agree	strongly_agree	disagree	disagree	agree	agree	strongly_agree	agree	disagree	disagree	rarely	rarely	rarely	sometimes	sometimes	rarely	sometimes	sometimes	rarely	sometimes
female	Bulumaji	24	no	catholic	musoga		p1-	unemployed	conventional_medicine	no				yes	neighbors__friends	no	no	no	no	massage dietary_therapy	1	0	1	0	strongly_agree	disagree	agree	disagree	disagree	agree	strongly_agree	disagree	disagree	strongly_disagree	agree	strongly_agree	disagree	strongly_disagree	disagree	rarely	rarely	rarely	rarely	sometimes	sometimes	rarely	rarely	always	sometimes
female	Kayunga	20	yes	catholic	muganda		p1-	unemployed	conventional_medicine	no				yes	media__tvs__radios__internet	no	no	no	no	massage dietary_therapy	1	0	1	0	strongly_agree	disagree	disagree	disagree	disagree	agree	strongly_agree	disagree	disagree	agree	agree	strongly_agree	disagree	strongly_disagree	strongly_disagree	rarely	rarely	rarely	rarely	rarely	sometimes	rarely	rarely	always	sometimes
female	Nakakulwe - Butagaya	30	no	protestant	musoga	Mwiseyiruba	lower_secondary_s1_s4	subsistence_farmer	conventional_medicine	no				yes	neighbors__friends	yes	yes	no	yes	dietary_therapy massage	1	0	1	0	agree	disagree	agree	disagree	agree	agree	strongly_agree	strongly_disagree	strongly_disagree	strongly_disagree	agree	agree	agree	agree	agree	rarely	rarely	never	sometimes	rarely	never	rarely	sometimes	never	never
female	Masese III	42	no	catholic	other	Japadola	p1-	casual_worker_for_wages	conventional_medicine	no				yes	herbalists	no	no	no	no	massage dietary_therapy	1	0	1	0	agree	agree	agree	disagree	disagree	agree	agree	strongly_disagree	strongly_disagree	agree	agree	strongly_agree	strongly_agree	agree	agree	never	never	never	sometimes	sometimes	sometimes	never	sometimes	never	always
female	Wanyange Lake	32	no	pentecostal__born_again	musoga	Bumbeda	p1-	casual_worker_for_wages	conventional_medicine	no				yes	media__tvs__radios__internet	yes	no	no	no	massage prayer dietary_therapy	1	1	1	0	agree	agree	agree	disagree	agree	agree	agree	disagree	disagree	disagree	agree	strongly_agree	agree	agree	strongly_disagree	rarely	rarely	rarely	never	never	rarely	never	sometimes	sometimes	never
female	Walukuba	26	no	protestant	muganda		p1-	unemployed	conventional_medicine	no				yes	media__tvs__radios__internet	no	no	no	no	massage dietary_therapy	1	0	1	0	strongly_agree	disagree	disagree	disagree	disagree	agree	agree	disagree	disagree	strongly_disagree	agree	strongly_agree	agree	agree	disagree	never	never	never	never	rarely	never	sometimes	rarely	sometimes	sometimes
female	Kayunga	28	yes	protestant	munyoli		lower_secondary_s1_s4	casual_worker_for_wages	conventional_medicine	yes	no			yes	media__tvs__radios__internet	no	no	no	no	dietary_therapy prayer massage	1	1	1	0	strongly_agree	disagree	disagree	strongly_disagree	strongly_disagree	agree	strongly_agree	strongly_disagree	strongly_disagree	strongly_disagree	agree	strongly_agree	agree	agree	agree	never	never	never	rarely	rarely	never	never	never	sometimes	always
female	Kyamagwa	42	no	catholic	musoga		no_formal_education	subsistence_farmer	conventional_medicine	yes	no			yes	relatives	yes	no	no		none	0	0	0	1	strongly_agree	disagree	strongly_agree	agree	strongly_agree	agree	agree	agree	agree	strongly_agree	strongly_agree	strongly_agree	strongly_disagree	strongly_agree	agree	rarely	rarely	rarely	rarely	always	never	always	sometimes	sometimes	sometimes
female	Buwenda	43	no	pentecostal__born_again	musoga		upper_secondary_s5_s6	subsistence_farmer	conventional_medicine	no				yes	fellow_caretakers_of_children_with_sickl	yes	yes	no	yes	massage prayer dietary_therapy	1	1	1	0	agree	disagree	strongly_agree	agree	strongly_agree	strongly_agree	strongly_agree	strongly_agree	agree	strongly_disagree	strongly_disagree	strongly_disagree	strongly_agree	strongly_disagree	strongly_disagree	rarely	always	rarely	rarely	always	never	rarely	rarely	always	always
female	Kyamagwa	39	no	protestant	other	Mugisu	tertiary_university	formal_employment__professional	conventional_medicine	yes	yes	less_than_6_months		yes	relatives	yes	yes	yes	yes	prayer	0	1	0	0	disagree	disagree	agree	agree	agree	agree	agree	agree	agree	strongly_disagree	strongly_agree	agree	strongly_agree	strongly_agree	strongly_agree	rarely	rarely	rarely	rarely	always	always	always	always	always	always
female	Budondo	52	no	catholic	musoga		p1-	casual_worker_for_wages	conventional_medicine	no				yes	neighbors__friends	yes	no	no	no	prayer	0	1	0	0	agree	disagree	disagree	strongly_agree	strongly_agree	strongly_agree	strongly_agree	strongly_agree	strongly_agree	strongly_disagree	strongly_disagree	strongly_agree	agree	strongly_agree	strongly_agree	never	sometimes	never	sometimes	always	always	always	always	always	always
female	Kyamagwa	25	no	muslim	munyoli		lower_secondary_s1_s4	unemployed	conventional_medicine	no				yes	fellow_caretakers_of_children_with_sickl	yes	yes	no	yes	dietary_therapy	0	0	1	0	disagree	disagree	agree	agree	agree	strongly_agree	strongly_agree	strongly_agree	agree	strongly_disagree	agree	agree	agree	strongly_agree	strongly_agree	never	sometimes	never	rarely	always	always	always	always	always	always
female	Katwe(Bugembe)	40	no	catholic	musoga		p1-	casual_worker_for_wages	conventional_medicine	yes	no			yes	relatives	yes	yes	no	yes	massage prayer dietary_therapy	1	1	1	0	strongly_disagree	strongly_disagree	strongly_agree	agree	agree	strongly_agree	strongly_agree	strongly_agree	strongly_agree	agree	strongly_agree	strongly_agree	strongly_agree	strongly_agree	agree	always	sometimes	sometimes	always	always	sometimes	always	sometimes	sometimes	sometimes
female	Kyamagwa	42	no	muslim	musoga		no_formal_education	subsistence_farmer	conventional_medicine	yes	no			yes	fellow_caretakers_of_children_with_sickl	yes	yes	no	no	massage prayer dietary_therapy	1	1	1	0	strongly_disagree	strongly_disagree	strongly_agree	disagree	disagree	agree	agree	agree	strongly_disagree	agree	strongly_agree	strongly_agree	agree	agree	strongly_agree	sometimes	never	never	sometimes	sometimes	sometimes	sometimes	sometimes	sometimes	sometimes
male	Buikwe	39	no	protestant	muganda		lower_secondary_s1_s4	casual_worker_for_wages	herbal_medicine	yes	yes	over_6_months		yes	herbalists	yes	yes	no	yes	none	0	0	0	1	strongly_disagree	strongly_disagree	strongly_agree	strongly_agree	strongly_agree	strongly_disagree	strongly_agree	strongly_agree	strongly_agree	agree	strongly_agree	strongly_agree	agree	strongly_agree	strongly_agree	sometimes	sometimes	sometimes	always	always	always	always	always	sometimes	always
female	Dainda	64	no	muslim	other	Mugisu	lower_secondary_s1_s4	casual_worker_for_wages	conventional_medicine	no				yes	fellow_caretakers_of_children_with_sickl	yes	yes	no	yes	massage	1	0	0	0	strongly_disagree	strongly_disagree	strongly_agree	agree	agree	strongly_agree	strongly_agree	strongly_agree	strongly_agree	agree	strongly_agree	strongly_agree	strongly_agree	strongly_agree	strongly_agree	sometimes	always	sometimes	always	always	sometimes	sometimes	sometimes	always	always
female	Mafubira	27	no	protestant	musoga		lower_secondary_s1_s4	casual_worker_for_wages	conventional_medicine	no				yes	fellow_caretakers_of_children_with_sickl	yes	yes	no	yes	massage prayer dietary_therapy	1	1	1	0	strongly_disagree	strongly_disagree	strongly_agree	disagree	disagree	strongly_agree	strongly_agree	agree	agree	agree	strongly_agree	strongly_agree	strongly_agree	strongly_agree	agree	sometimes	sometimes	sometimes	sometimes	always	always	always	always	sometimes	sometimes
female	Magamaga	42	no	catholic	musoga		p1-	casual_worker_for_wages	conventional_medicine	no				yes	relatives	yes	yes	no	yes	prayer massage	1	1	0	0	strongly_disagree	strongly_disagree	strongly_agree	disagree	agree	disagree	strongly_agree	disagree	agree	strongly_disagree	agree	strongly_agree	strongly_agree	strongly_agree	strongly_agree	sometimes	sometimes	sometimes	always	rarely	sometimes	always	sometimes	sometimes	sometimes
female	Budagali	45	no	catholic	other	Langi	p1-	unemployed	conventional_medicine	no				no		yes	yes	no	yes	prayer massage	1	1	0	0	strongly_disagree	strongly_disagree	strongly_agree	agree	strongly_agree	strongly_agree	strongly_agree	strongly_agree	strongly_agree	disagree	strongly_agree	strongly_agree	disagree	agree	strongly_disagree	sometimes	sometimes	sometimes	sometimes	rarely	sometimes	sometimes	sometimes	rarely	never
female	Naminya	27	no	muslim	musoga		p1-	casual_worker_for_wages	conventional_medicine	yes	no			yes	neighbors__friends	yes	yes	no	yes	massage prayer	1	1	0	0	strongly_disagree	strongly_disagree	strongly_agree	strongly_agree	strongly_agree	agree	strongly_agree	strongly_agree	strongly_agree	agree	strongly_agree	strongly_agree	strongly_agree	strongly_agree	strongly_agree	sometimes	always	always	sometimes	always	sometimes	always	sometimes	sometimes	sometimes
female	Iganga	41	no	muslim	musoga		lower_secondary_s1_s4	unemployed	conventional_medicine	yes	no			yes	fellow_caretakers_of_children_with_sickl	yes	yes	no		massage prayer dietary_therapy	1	1	1	0	strongly_disagree	strongly_disagree	strongly_agree	strongly_disagree	agree	strongly_agree	strongly_agree	disagree	agree	agree	strongly_agree	strongly_agree	strongly_agree	strongly_agree	strongly_agree	rarely	sometimes	never	sometimes	always	sometimes	sometimes	sometimes	sometimes	sometimes
female	Mpumudde	31	yes	protestant	musoga		tertiary_university	formal_employment__professional	conventional_medicine	yes	yes	less_than_6_months		yes	neighbors__friends	yes	no	no	no	prayer dietary_therapy	0	1	1	0	agree	disagree	agree	disagree	strongly_agree	strongly_agree	strongly_agree	agree	agree	strongly_disagree	agree	strongly_agree	strongly_disagree	strongly_agree	strongly_disagree	sometimes	never	rarely	always	sometimes	sometimes	sometimes	sometimes	sometimes	sometimes
female	Nakibizi	30	no	muslim	musoga		lower_secondary_s1_s4	unemployed	conventional_medicine	no				yes	media__tvs__radios__internet	no	no	no	no	massage prayer	1	1	0	0	strongly_agree	strongly_disagree	disagree	strongly_disagree	strongly_disagree	strongly_agree	strongly_agree	strongly_disagree	strongly_disagree	strongly_disagree	agree	strongly_agree	strongly_disagree	strongly_disagree	agree	never	never	never	always	never	always	sometimes	sometimes	always	sometimes
female	Mayuge	62	no	protestant	musoga		p1-	subsistence_farmer	conventional_medicine	no				no		yes	yes	yes	yes	dietary_therapy massage	1	0	1	0	disagree	strongly_disagree	strongly_agree	disagree	disagree	strongly_agree	strongly_agree	strongly_disagree	agree	agree	strongly_agree	strongly_agree	strongly_agree	strongly_agree	strongly_agree	never	never	rarely	always	sometimes	never	sometimes	always	sometimes	sometimes
male	Iganga	51	no	pentecostal__born_again	muganda		lower_secondary_s1_s4	formal_employment__professional	conventional_medicine	no				yes	media__tvs__radios__internet	yes	yes	no	yes	prayer	0	1	0	0	disagree	agree	strongly_agree	agree	agree	strongly_agree	strongly_agree	strongly_agree	strongly_agree	strongly_disagree	strongly_agree	strongly_agree	strongly_agree	strongly_agree	strongly_agree	sometimes	rarely	rarely	sometimes	always	always	always	always	sometimes	always
male	Kamuli-Buloba	38	no	protestant	musoga	Mwisekaibale	lower_secondary_s1_s4	formal_employment__professional	conventional_medicine	no				yes	media__tvs__radios__internet	yes	yes	no	yes	massage dietary_therapy	1	0	1	0	agree	agree	agree	strongly_disagree	strongly_disagree	agree	agree	disagree	disagree	strongly_disagree	strongly_disagree	strongly_agree	agree	agree	agree	never	never	never	never	always	never	never	never	always	always
female	Mafubira	27	no	catholic	muganda		p1-	casual_worker_for_wages	conventional_medicine	no				yes	media__tvs__radios__internet	yes	no	no	no	massage dietary_therapy	1	0	1	0	agree	disagree	disagree	strongly_disagree	disagree	agree	strongly_agree	strongly_disagree	strongly_disagree	strongly_disagree	disagree	agree	agree	strongly_disagree	strongly_disagree	never	never	never	never	never	never	rarely	never	always	sometimes
female	Muterere-Bugiri	23	no	pentecostal__born_again	munyoli	Mwisebulumba	p1-	subsistence_farmer	herbal_medicine	no				yes	neighbors__friends	yes	no	no	no	massage dietary_therapy prayer	1	1	1	0	strongly_agree	disagree	agree	disagree	disagree	agree	agree	agree	agree	strongly_disagree	strongly_disagree	strongly_agree	agree	agree	strongly_disagree	never	never	never	never	never	always	sometimes	rarely	sometimes	sometimes
female	Bugembe	27	no	catholic	musoga	Mwisemubya	p1-	unemployed	conventional_medicine	no				yes	neighbors__friends	no	no	no	no	dietary_therapy massage prayer	1	1	1	0	strongly_agree	disagree	disagree	strongly_disagree	strongly_disagree	agree	strongly_agree	strongly_disagree	strongly_disagree	strongly_disagree	disagree	strongly_agree	agree	agree	strongly_disagree	never	never	never	never	rarely	never	rarely	rarely	sometimes	sometimes
female	Budondo	25	no	protestant	musoga	Mwiseigaga	p1-	subsistence_farmer	conventional_medicine	no				yes	media__tvs__radios__internet	yes	no	no	no	dietary_therapy massage prayer	1	1	1	0	strongly_agree	disagree	disagree	disagree	disagree	agree	agree	disagree	disagree	strongly_disagree	agree	strongly_agree	agree	disagree	disagree	rarely	rarely	rarely	rarely	rarely	sometimes	sometimes	sometimes	sometimes	sometimes
female	Naminya	50	no	catholic	muganda		no_formal_education	subsistence_farmer	conventional_medicine	no				yes	relatives	yes	no	no	no	massage dietary_therapy	1	0	1	0	agree	disagree	disagree	disagree	disagree	agree	agree	disagree	disagree	disagree	agree	strongly_agree	agree	disagree	disagree	rarely	rarely	rarely	sometimes	rarely	sometimes	rarely	rarely	always	sometimes
female	Bugembe	21	no	muslim	musoga		p1-	unemployed	conventional_medicine	no				yes	fellow_caretakers_of_children_with_sickl	no	no	no	no	massage dietary_therapy prayer	1	1	1	0	strongly_agree	strongly_agree	disagree	strongly_disagree	disagree	strongly_agree	strongly_agree	disagree	disagree	strongly_disagree	strongly_agree	strongly_agree	agree	disagree	disagree	never	never	never	rarely	rarely	rarely	sometimes	sometimes	sometimes	sometimes
female	Wakisi	24	no	protestant	muganda		lower_secondary_s1_s4	unemployed	conventional_medicine	no				yes	fellow_caretakers_of_children_with_sickl	no	no	no	no	massage prayer dietary_therapy	1	1	1	0	agree	disagree	disagree	disagree	disagree	agree	agree	disagree	disagree	strongly_disagree	agree	strongly_agree	disagree	disagree	disagree	rarely	rarely	rarely	rarely	sometimes	never	rarely	never	sometimes	always
female	Mafubira-kayunga	29	no	none	munyoli		p1-	casual_worker_for_wages	conventional_medicine	no				yes	media__tvs__radios__internet	no	no	no	no	massage prayer	1	1	0	0	agree	disagree	disagree	disagree	disagree	disagree	agree	disagree	disagree	strongly_disagree	strongly_disagree	strongly_agree	agree	agree	agree	rarely	rarely	rarely	rarely	sometimes	never	rarely	never	always	sometimes
female	Naminya	43	no	muslim	muganda		lower_secondary_s1_s4	casual_worker_for_wages	conventional_medicine	yes	no			yes	fellow_caretakers_of_children_with_sickl	yes	no	no	no	dietary_therapy prayer massage	1	1	1	0	strongly_agree	disagree	disagree	disagree	disagree	agree	strongly_agree	disagree	agree	disagree	agree	strongly_agree	disagree	agree	strongly_disagree	never	never	never	sometimes	sometimes	sometimes	rarely	never	never	rarely
female	Nakibizi- Nsenge	30	no	muslim	musoga	Mwisemusubo	tertiary_university	unemployed	conventional_medicine	no				yes	media__tvs__radios__internet	no	no	no	no	massage dietary_therapy	1	0	1	0	agree	disagree	agree	strongly_disagree	strongly_disagree	agree	agree	strongly_disagree	strongly_disagree	strongly_disagree	strongly_disagree	strongly_agree	disagree	agree	strongly_disagree	never	never	never	never	never	never	sometimes	sometimes	sometimes	sometimes
female	Buwenge	33	no	protestant	musoga	Mwisetoli	no_formal_education	casual_worker_for_wages	conventional_medicine	no				yes	neighbors__friends	no	no	no	no	prayer dietary_therapy	0	1	1	0	strongly_agree	agree	agree	disagree	disagree	agree	agree	disagree	disagree	strongly_disagree	strongly_disagree	strongly_agree	agree	strongly_agree	strongly_disagree	rarely	rarely	rarely	rarely	never	never	never	never	sometimes	rarely
female	Kiiyindi - Kakunyu	27	no	muslim	muganda		lower_secondary_s1_s4	subsistence_farmer	conventional_medicine	no				no		no	no	no	no	none	0	0	0	1	strongly_agree	strongly_disagree	strongly_disagree	strongly_disagree	strongly_disagree	agree	agree	strongly_disagree	strongly_disagree	strongly_disagree	strongly_disagree	strongly_agree	disagree	agree	agree	never	never	never	never	never	never	never	never	never	never
female	Wairaka	28	no	protestant	other	Iteso	lower_secondary_s1_s4	unemployed	conventional_medicine	yes	no			yes	fellow_caretakers_of_children_with_sickl	no	yes	no	no	massage	1	0	0	0	strongly_agree	agree	agree	strongly_disagree	agree	agree	strongly_agree	strongly_disagree	agree	strongly_disagree	agree	agree	strongly_agree	agree	agree	rarely	never	never	never	sometimes	never	always	never	never	never
female	Namagera	32	no	pentecostal__born_again	other	Mukene	p1-	subsistence_farmer	conventional_medicine	no				yes	media__tvs__radios__internet	yes	yes	yes	yes	prayer dietary_therapy	0	1	1	0	agree	disagree	agree	disagree	agree	agree	agree	agree	agree	agree	agree	strongly_agree	strongly_agree	strongly_agree	strongly_agree	sometimes	rarely	rarely	always	always	always	always	always	rarely	sometimes
female	L Namagera	31	no	muslim	other	Munyole	p1-	subsistence_farmer	conventional_medicine	no				no		no	no	no	no	prayer dietary_therapy	0	1	1	0	disagree	agree	agree	strongly_disagree	disagree	agree	agree	strongly_disagree	disagree	disagree	disagree	agree	agree	agree	strongly_disagree	rarely	rarely	rarely	sometimes	sometimes	rarely	rarely	rarely	rarely	rarely
female	Walukhuba	62	no	protestant	other	Mugweri	lower_secondary_s1_s4	unemployed	conventional_medicine	yes	no			yes	health_professionals	yes	yes	no	yes	massage prayer dietary_therapy	1	1	1	0	disagree	disagree	strongly_agree	strongly_agree	strongly_agree	strongly_agree	strongly_agree	strongly_agree	strongly_agree	strongly_disagree	strongly_disagree	strongly_agree	agree	strongly_agree	strongly_agree	sometimes	always	sometimes	always	always	always	always	never	always	always
female	Buwenda	43	no	muslim	musoga		lower_secondary_s1_s4	subsistence_farmer	conventional_medicine	no				yes	fellow_caretakers_of_children_with_sickl	yes	yes	yes	yes	dietary_therapy massage	1	0	1	0	disagree	disagree	strongly_agree	strongly_agree	strongly_agree	strongly_agree	strongly_agree	strongly_agree	strongly_agree	strongly_disagree	strongly_disagree	strongly_agree	strongly_agree	strongly_disagree	strongly_disagree	never	sometimes	never	sometimes	always	sometimes	always	always	sometimes	never
female	Mayuge	41	no	pentecostal__born_again	musoga		p1-	subsistence_farmer	conventional_medicine	no				yes	neighbors__friends	yes	no	no	no	prayer	0	1	0	0	strongly_agree	disagree	disagree	agree	agree	strongly_agree	strongly_agree	agree	agree	strongly_disagree	strongly_disagree	agree	agree	agree	agree	rarely	rarely	rarely	rarely	always	never	sometimes	never	never	never
male	Kamigo	50	no	protestant	musoga		p1-	subsistence_farmer	conventional_medicine	yes	yes	less_than_6_months		yes	neighbors__friends	no	no	no	no	none	0	0	0	1	agree	strongly_disagree	disagree	agree	disagree	agree	agree	disagree	disagree	strongly_disagree	strongly_disagree	agree	agree	agree	agree	never	never	never	sometimes	always	always	sometimes	always	always	always
female	Kiyindi	29	yes	protestant	other	Langi	lower_secondary_s1_s4	formal_employment__professional	herbal_medicine	yes	yes	discontinued_use	expensive	yes	neighbors__friends	yes	no	yes	no	massage	1	0	0	0	strongly_agree	disagree	disagree	strongly_agree	strongly_disagree	strongly_agree	strongly_agree	strongly_disagree	strongly_disagree	strongly_disagree	strongly_disagree	strongly_agree	agree	disagree	disagree	never	never	never	never	always	never	always	always	always	never
female	Kakindu	29	no	catholic	other	Mugweri	p1-	subsistence_farmer	conventional_medicine	no				yes	media__tvs__radios__internet	no	no	no	no	none	0	0	0	1	strongly_agree	strongly_disagree	strongly_disagree	disagree	disagree	disagree	disagree	disagree	disagree	disagree	disagree	disagree	disagree	disagree	disagree	never	never	never	never	never	never	sometimes	sometimes	always	sometimes
female	Bugulumbya - Kamuli	29	no	protestant	musoga	Mwiseikula	p1-	subsistence_farmer	conventional_medicine	no				yes	media__tvs__radios__internet	yes	no	no	no	massage prayer dietary_therapy	1	1	1	0	agree	agree	agree	agree	strongly_disagree	agree	agree	agree	agree	strongly_disagree	strongly_disagree	strongly_agree	agree	agree	strongly_disagree	never	never	never	sometimes	rarely	never	never	sometimes	never	sometimes
female	Mayuge	25	no	catholic	muganda		p1-	casual_worker_for_wages	conventional_medicine	no				yes	media__tvs__radios__internet	no	no	no	no	dietary_therapy prayer massage	1	1	1	0	strongly_agree	disagree	disagree	disagree	disagree	agree	strongly_agree	disagree	disagree	strongly_disagree	agree	strongly_agree	strongly_agree	disagree	agree	never	never	never	never	rarely	never	rarely	rarely	sometimes	sometimes
female	Naminya	42	no	protestant	muganda		lower_secondary_s1_s4	casual_worker_for_wages	conventional_medicine	no				yes	herbalists	yes	no	no	no	dietary_therapy prayer massage	1	1	1	0	strongly_agree	disagree	disagree	strongly_disagree	disagree	agree	agree	disagree	disagree	strongly_disagree	disagree	strongly_agree	agree	agree	agree	rarely	rarely	rarely	sometimes	sometimes	rarely	sometimes	rarely	sometimes	sometimes
female	Masese	27	no	catholic	other	Iteso	lower_secondary_s1_s4	casual_worker_for_wages	conventional_medicine	yes	no			yes	fellow_caretakers_of_children_with_sickl	no	no	no	no	massage prayer	1	1	0	0	strongly_agree	strongly_disagree	strongly_disagree	strongly_disagree	strongly_disagree	agree	strongly_agree	disagree	disagree	strongly_disagree	disagree	strongly_agree	disagree	agree	disagree	never	never	never	rarely	rarely	never	never	rarely	never	sometimes
female	Budondo	26	no	catholic	musoga	Mwiseigaga	p1-	subsistence_farmer	conventional_medicine	no				yes	fellow_caretakers_of_children_with_sickl	yes	yes	no	yes	dietary_therapy massage prayer	1	1	1	0	strongly_agree	agree	agree	disagree	agree	disagree	agree	disagree	disagree	disagree	disagree	strongly_agree	agree	agree	agree	rarely	rarely	rarely	sometimes	sometimes	rarely	sometimes	rarely	sometimes	sometimes
female	Kamuli - Gwase	43	no	protestant	musoga	Mulangira	lower_secondary_s1_s4	subsistence_farmer	conventional_medicine	no				yes	media__tvs__radios__internet	yes	no	no	no	massage dietary_therapy prayer	1	1	1	0	agree	agree	disagree	disagree	disagree	agree	agree	disagree	disagree	strongly_disagree	disagree	strongly_agree	agree	agree	agree	never	never	never	never	never	never	never	never	never	never
female	Ssozibili-Bugongwe	50	no	protestant	musoga	Mwisekisuyi	no_formal_education	subsistence_farmer	conventional_medicine	no				yes	herbalists	yes	yes	yes	yes	massage prayer	1	1	0	0	agree	agree	strongly_agree	agree	agree	agree	agree	agree	agree	strongly_disagree	strongly_disagree	agree	agree	agree	strongly_disagree	sometimes	rarely	sometimes	sometimes	always	sometimes	rarely	sometimes	always	always
female	Naminya	27	no	catholic	muganda		p1-	subsistence_farmer	conventional_medicine	no				yes	media__tvs__radios__internet	no	no	no	no	massage dietary_therapy	1	0	1	0	agree	disagree	disagree	disagree	disagree	agree	strongly_agree	disagree	disagree	strongly_disagree	disagree	strongly_agree	agree	agree	agree	never	never	never	never	rarely	never	rarely	rarely	always	sometimes
female	Kaliro	42	no	protestant	musoga	Mwiseigaga	no_formal_education	subsistence_farmer	conventional_medicine	no				yes	media__tvs__radios__internet	yes	no	no	no	dietary_therapy massage	1	0	1	0	agree	disagree	disagree	disagree	disagree	agree	agree	disagree	disagree	disagree	disagree	strongly_agree	agree	disagree	agree	never	never	never	never	rarely	sometimes	sometimes	sometimes	always	sometimes
female	Bugembe	24	yes	catholic	muganda		lower_secondary_s1_s4	unemployed	conventional_medicine	yes	yes	less_than_6_months		yes	fellow_caretakers_of_children_with_sickl	yes	no	no	no	dietary_therapy prayer massage	1	1	1	0	strongly_agree	disagree	disagree	strongly_disagree	disagree	agree	strongly_agree	strongly_disagree	strongly_disagree	strongly_disagree	strongly_agree	strongly_agree	agree	strongly_disagree	strongly_disagree	never	never	never	rarely	rarely	never	sometimes	rarely	always	sometimes
female	Iganga	31	no	catholic	musoga		no_formal_education	subsistence_farmer	conventional_medicine	no				yes	fellow_caretakers_of_children_with_sickl	yes	no	no	no	prayer massage	1	1	0	0	agree	disagree	disagree	disagree	disagree	agree	strongly_agree	strongly_disagree	strongly_disagree	disagree	agree	strongly_agree	agree	strongly_disagree	strongly_disagree	never	never	never	rarely	rarely	rarely	sometimes	sometimes	sometimes	sometimes
female	Nakibizzi	32	no	catholic	muganda		lower_secondary_s1_s4	casual_worker_for_wages	conventional_medicine	no				yes	fellow_caretakers_of_children_with_sickl	yes	no	no	no	dietary_therapy prayer massage	1	1	1	0	strongly_agree	disagree	disagree	disagree	disagree	agree	agree	disagree	disagree	agree	agree	strongly_agree	agree	strongly_disagree	strongly_disagree	never	never	never	rarely	rarely	sometimes	sometimes	sometimes	sometimes	sometimes
male	Tongolo	23	no	catholic	muganda		no_formal_education	casual_worker_for_wages	conventional_medicine	no				yes	fellow_caretakers_of_children_with_sickl	yes	no	no	no	massage dietary_therapy prayer	1	1	1	0	strongly_agree	disagree	disagree	disagree	disagree	agree	strongly_agree	disagree	disagree	agree	agree	strongly_agree	agree	strongly_disagree	strongly_disagree	rarely	rarely	rarely	rarely	sometimes	rarely	sometimes	sometimes	sometimes	sometimes
female	Buwenge	27	no	protestant	musoga	Mwisemena	lower_secondary_s1_s4	formal_employment__professional	conventional_medicine	yes	no			yes	fellow_caretakers_of_children_with_sickl	no	no	no	no	dietary_therapy prayer massage	1	1	1	0	strongly_agree	disagree	disagree	strongly_disagree	disagree	agree	strongly_agree	strongly_disagree	strongly_disagree	strongly_disagree	agree	strongly_agree	agree	strongly_disagree	strongly_disagree	never	never	never	never	rarely	never	sometimes	sometimes	always	sometimes
female	Wanyange	40	no	muslim	muganda		tertiary_university	formal_employment__professional	conventional_medicine	yes	no			yes	media__tvs__radios__internet	yes	no	no	no	dietary_therapy massage	1	0	1	0	strongly_agree	disagree	disagree	strongly_disagree	disagree	agree	agree	strongly_disagree	strongly_disagree	agree	agree	strongly_agree	agree	strongly_agree	disagree	never	never	never	never	sometimes	rarely	sometimes	sometimes	always	sometimes
female	Kaliro	32	no	pentecostal__born_again	other	Iteso	lower_secondary_s1_s4	casual_worker_for_wages	conventional_medicine	yes	no			yes	media__tvs__radios__internet	no	no	no	no	massage prayer dietary_therapy	1	1	1	0	strongly_agree	strongly_disagree	strongly_disagree	strongly_disagree	strongly_disagree	agree	strongly_agree	strongly_disagree	strongly_disagree	disagree	agree	strongly_agree	strongly_agree	agree	strongly_disagree	never	never	never	never	rarely	never	sometimes	sometimes	always	sometimes
female	Bugembe	21	yes	catholic	musoga		p1-	unemployed	conventional_medicine	no				yes	fellow_caretakers_of_children_with_sickl	no	no	no	no	massage dietary_therapy prayer	1	1	1	0	strongly_agree	disagree	disagree	strongly_disagree	disagree	agree	strongly_agree	strongly_disagree	strongly_disagree	strongly_disagree	strongly_agree	strongly_agree	disagree	strongly_disagree	agree	never	never	never	never	rarely	never	sometimes	sometimes	sometimes	sometimes
female	Nawampanda- Butagaya	31	no	muslim	munyoli		no_formal_education	subsistence_farmer	conventional_medicine	no				yes	media__tvs__radios__internet	yes	no	yes	no	massage prayer dietary_therapy	1	1	1	0	strongly_agree	strongly_disagree	strongly_disagree	strongly_disagree	strongly_disagree	agree	strongly_agree	strongly_disagree	strongly_disagree	strongly_disagree	agree	strongly_agree	agree	disagree	disagree	never	never	never	never	never	sometimes	sometimes	rarely	always	sometimes
female	Rubaga	28	no	catholic	other	Iteso	upper_secondary_s5_s6	casual_worker_for_wages	conventional_medicine	yes	no			yes	fellow_caretakers_of_children_with_sickl	no	no	yes	no	massage prayer dietary_therapy	1	1	1	0	strongly_agree	strongly_disagree	strongly_disagree	strongly_disagree	strongly_disagree	agree	strongly_agree	strongly_disagree	strongly_disagree	strongly_disagree	agree	strongly_agree	agree	disagree	disagree	never	never	never	never	rarely	sometimes	sometimes	rarely	always	sometimes
female	Butiiki	28	no	catholic	muganda		p1-	casual_worker_for_wages	conventional_medicine	no				yes	media__tvs__radios__internet	yes	no	no	no	massage prayer dietary_therapy	1	1	1	0	strongly_agree	disagree	disagree	disagree	disagree	agree	agree	disagree	disagree	strongly_disagree	disagree	strongly_agree	agree	agree	agree	never	never	never	never	rarely	sometimes	sometimes	rarely	always	sometimes
female	Walukuba	29	no	catholic	muganda		lower_secondary_s1_s4	casual_worker_for_wages	conventional_medicine	no				yes	fellow_caretakers_of_children_with_sickl	yes	no	no	no	massage prayer dietary_therapy	1	1	1	0	agree	disagree	disagree	disagree	disagree	agree	agree	disagree	disagree	strongly_disagree	disagree	strongly_agree	agree	agree	strongly_disagree	never	rarely	never	never	rarely	sometimes	always	rarely	always	sometimes
male	Namagera	26	no	muslim	musoga		lower_secondary_s1_s4	subsistence_farmer	herbal_medicine	no				no		no	no	no	no	none	0	0	0	1	agree	disagree	agree	disagree	disagree	agree	agree	disagree	disagree	agree	agree	strongly_agree	agree	disagree	disagree	rarely	sometimes	rarely	sometimes	rarely	sometimes	rarely	rarely	rarely	rarely
female	Buyengo	50	no	protestant	musoga		no_formal_education	casual_worker_for_wages	conventional_medicine	no				yes	fellow_caretakers_of_children_with_sickl	yes	yes	no	yes	massage prayer	1	1	0	0	strongly_disagree	strongly_disagree	strongly_agree	strongly_agree	disagree	strongly_agree	strongly_agree	strongly_agree	strongly_agree	agree	strongly_agree	strongly_agree	strongly_agree	strongly_agree	strongly_agree	sometimes	sometimes	sometimes	always	always	rarely	always	sometimes	sometimes	always
female	Butiki	50	no	protestant	musoga		lower_secondary_s1_s4	casual_worker_for_wages	conventional_medicine	no				yes	herbalists	yes	yes	no	yes	massage prayer	1	1	0	0	strongly_disagree	strongly_disagree	strongly_agree	disagree	agree	strongly_agree	strongly_agree	strongly_agree	strongly_agree	agree	strongly_agree	strongly_agree	strongly_agree	strongly_agree	disagree	sometimes	rarely	sometimes	always	always	sometimes	sometimes	never	sometimes	sometimes
female	Wanyama	40	no	pentecostal__born_again	muganda		lower_secondary_s1_s4	casual_worker_for_wages	conventional_medicine	yes	yes	over_6_months		yes	fellow_caretakers_of_children_with_sickl	yes	no	no	no	massage prayer dietary_therapy	1	1	1	0	strongly_agree	disagree	disagree	strongly_disagree	disagree	agree	strongly_agree	strongly_disagree	strongly_disagree	strongly_disagree	agree	strongly_agree	agree	agree	disagree	rarely	never	never	rarely	rarely	sometimes	sometimes	sometimes	always	sometimes
female	Kaliro	28	no	muslim	musoga	Mwiseigaga	p1-	unemployed	conventional_medicine	no				yes	fellow_caretakers_of_children_with_sickl	yes	no	no	no	massage prayer	1	1	0	0	strongly_agree	agree	disagree	disagree	disagree	agree	strongly_agree	disagree	disagree	strongly_disagree	disagree	strongly_agree	agree	agree	agree	never	never	never	rarely	rarely	never	sometimes	sometimes	always	sometimes
female	Magogo-Busanga A - Kamuli	24	no	muslim	musoga	Mwiseidulu	p1-	subsistence_farmer	conventional_medicine	no				yes	media__tvs__radios__internet	no	no	no	no	massage	1	0	0	0	strongly_agree	strongly_disagree	disagree	strongly_disagree	strongly_disagree	agree	disagree	strongly_disagree	strongly_disagree	strongly_disagree	disagree	strongly_agree	agree	strongly_disagree	strongly_disagree	never	never	never	never	never	never	never	never	never	never
female	Nakibizi	37	no	muslim	muganda		p1-	casual_worker_for_wages	conventional_medicine	no				yes	media__tvs__radios__internet	yes	yes	no	no	massage prayer dietary_therapy	1	1	1	0	strongly_agree	agree	agree	disagree	agree	agree	agree	disagree	agree	strongly_disagree	agree	strongly_agree	disagree	agree	strongly_disagree	never	never	never	sometimes	sometimes	rarely	sometimes	rarely	sometimes	sometimes
female	Iganga	38	no	muslim	musoga	Mwisemena	p1-	subsistence_farmer	conventional_medicine	no				yes	herbalists	yes	no	no	no	massage dietary_therapy	1	0	1	0	strongly_agree	disagree	disagree	disagree	disagree	agree	strongly_agree	disagree	disagree	strongly_disagree	disagree	strongly_agree	agree	strongly_disagree	strongly_disagree	never	never	never	rarely	rarely	never	sometimes	sometimes	always	sometimes
female	Mafubira	25	yes	catholic	munyoli		lower_secondary_s1_s4	unemployed	conventional_medicine	no				yes	fellow_caretakers_of_children_with_sickl	yes	no	no	no	dietary_therapy prayer massage	1	1	1	0	strongly_agree	disagree	disagree	disagree	agree	agree	strongly_agree	disagree	disagree	strongly_disagree	disagree	strongly_agree	agree	agree	agree	never	never	never	rarely	rarely	never	sometimes	rarely	always	sometimes
female	Iganga	35	no	pentecostal__born_again	musoga		lower_secondary_s1_s4	formal_employment__professional	conventional_medicine	yes	no			yes	media__tvs__radios__internet	yes	yes	no	yes	prayer	0	1	0	0	agree	strongly_disagree	agree	agree	agree	strongly_agree	strongly_agree	strongly_agree	strongly_agree	strongly_agree	strongly_agree	strongly_agree	strongly_agree	strongly_agree	strongly_agree	sometimes	rarely	rarely	always	always	sometimes	always	always	sometimes	always
female	Butema	36	no	muslim	musoga		p1-	unemployed	conventional_medicine	no				yes	neighbors__friends	yes	yes	no	yes	massage	1	0	0	0	strongly_disagree	strongly_disagree	strongly_agree	disagree	strongly_agree	strongly_agree	strongly_agree	strongly_agree	strongly_agree	disagree	strongly_agree	strongly_agree	strongly_agree	strongly_agree	strongly_agree	sometimes	sometimes	never	always	always	never	sometimes	never	always	rarely
male	Rubaga	36	no	protestant	other	Iteso	tertiary_university	formal_employment__professional	conventional_medicine	yes	yes	discontinued_use	fear_of_side_effects	yes	fellow_caretakers_of_children_with_sickl	yes	no	no	no	dietary_therapy massage prayer	1	1	1	0	strongly_agree	disagree	agree	disagree	agree	strongly_agree	strongly_agree	strongly_disagree	strongly_disagree	strongly_disagree	strongly_disagree	strongly_agree	strongly_agree	strongly_agree	strongly_agree	rarely	sometimes	rarely	sometimes	sometimes	sometimes	sometimes	sometimes	sometimes	sometimes
female	Mafubira	27	no	pentecostal__born_again	musoga	Mwiseigaga	lower_secondary_s1_s4	casual_worker_for_wages	conventional_medicine	yes	no			yes	fellow_caretakers_of_children_with_sickl	no	no	no	no	dietary_therapy prayer massage	1	1	1	0	strongly_agree	strongly_disagree	strongly_disagree	strongly_disagree	neither_disagree	agree	strongly_agree	strongly_disagree	strongly_disagree	strongly_disagree	agree	strongly_agree	strongly_agree	agree	agree	never	never	never	never	never	never	never	rarely	always	sometimes
female	Bugembe	30	no	protestant	muganda		p1-	casual_worker_for_wages	conventional_medicine	no				yes	media__tvs__radios__internet	yes	no	no	no	massage dietary_therapy	1	0	1	0	agree	agree	agree	disagree	agree	agree	agree	disagree	disagree	disagree	agree	strongly_agree	agree	agree	disagree	rarely	rarely	rarely	rarely	sometimes	sometimes	sometimes	sometimes	sometimes	sometimes
female	Kagoma	30	no	protestant	munyoli		p1-	casual_worker_for_wages	conventional_medicine	no				yes	fellow_caretakers_of_children_with_sickl	yes	no	no	no	dietary_therapy prayer massage	1	1	1	0	strongly_agree	strongly_agree	disagree	disagree	disagree	agree	strongly_agree	disagree	disagree	strongly_disagree	disagree	strongly_agree	agree	strongly_disagree	strongly_disagree	never	never	never	never	sometimes	sometimes	sometimes	sometimes	always	sometimes
female	Bugiri	29	no	catholic	muganda		no_formal_education	casual_worker_for_wages	conventional_medicine	no				yes	media__tvs__radios__internet	yes	no	no	no	dietary_therapy prayer massage	1	1	1	0	strongly_agree	disagree	agree	disagree	disagree	agree	strongly_agree	disagree	disagree	disagree	agree	strongly_agree	agree	disagree	disagree	rarely	rarely	rarely	rarely	sometimes	rarely	sometimes	sometimes	always	sometimes
male	Kimaka	37	no	catholic	other	Iteso	p1-	casual_worker_for_wages	conventional_medicine	no				yes	media__tvs__radios__internet	no	no	no	no	massage prayer dietary_therapy	1	1	1	0	strongly_agree	disagree	disagree	strongly_disagree	disagree	agree	strongly_agree	strongly_disagree	strongly_disagree	strongly_disagree	strongly_disagree	strongly_agree	agree	strongly_disagree	strongly_disagree	never	never	never	never	rarely	sometimes	sometimes	sometimes	always	sometimes
female	Kitigoma	31	no	catholic	muganda		p1-	casual_worker_for_wages	conventional_medicine	no				yes	fellow_caretakers_of_children_with_sickl	yes	no	no	no	massage prayer	1	1	0	0	strongly_agree	disagree	disagree	disagree	disagree	agree	agree	disagree	disagree	strongly_disagree	strongly_disagree	strongly_agree	strongly_agree	agree	agree	rarely	rarely	rarely	sometimes	sometimes	sometimes	sometimes	sometimes	always	sometimes
female	Namulesa	25	yes	protestant	musoga	Mwiseigaga	lower_secondary_s1_s4	unemployed	conventional_medicine	yes	no			yes	media__tvs__radios__internet	yes	no	no	no	massage dietary_therapy	1	0	1	0	agree	agree	agree	disagree	disagree	agree	strongly_agree	disagree	disagree	strongly_disagree	agree	strongly_agree	agree	agree	agree	sometimes	sometimes	never	never	never	rarely	sometimes	sometimes	always	sometimes
female	Lugazi II	30	no	protestant	muganda		lower_secondary_s1_s4	casual_worker_for_wages	conventional_medicine	yes	no			no		no	no	no	no	massage prayer dietary_therapy	1	1	1	0	agree	disagree	disagree	disagree	disagree	agree	strongly_agree	disagree	disagree	strongly_disagree	disagree	strongly_agree	agree	strongly_agree	agree	never	never	never	rarely	sometimes	rarely	sometimes	sometimes	sometimes	sometimes
female	Budhumbuli	43	no	muslim	musoga	Mwisekiyuka	p1-	casual_worker_for_wages	conventional_medicine	no				yes	media__tvs__radios__internet	yes	yes	no	no	dietary_therapy massage	1	0	1	0	agree	agree	agree	disagree	disagree	agree	agree	disagree	disagree	strongly_disagree	strongly_disagree	strongly_agree	agree	disagree	disagree	sometimes	sometimes	sometimes	sometimes	sometimes	sometimes	always	sometimes	sometimes	sometimes
female	Kangulumira	27	no	catholic	musoga	Mwisemena	no_formal_education	subsistence_farmer	conventional_medicine	no				yes	herbalists	yes	no	no	no	dietary_therapy prayer massage	1	1	1	0	strongly_agree	disagree	disagree	disagree	disagree	agree	agree	strongly_disagree	strongly_disagree	strongly_disagree	strongly_disagree	strongly_agree	agree	agree	agree	rarely	never	never	rarely	sometimes	sometimes	sometimes	sometimes	sometimes	sometimes
female	Wakitaka	22	no	none	musoga	Mwisemumbya	p1-	casual_worker_for_wages	conventional_medicine	no				yes	fellow_caretakers_of_children_with_sickl	no	no	no	no	dietary_therapy prayer massage	1	1	1	0	strongly_agree	disagree	disagree	disagree	disagree	agree	strongly_agree	disagree	disagree	strongly_disagree	strongly_disagree	strongly_agree	strongly_agree	disagree	disagree	never	never	never	sometimes	sometimes	sometimes	always	sometimes	sometimes	sometimes
female	Nakiibizi	29	no	catholic	muganda		lower_secondary_s1_s4	unemployed	conventional_medicine	no				yes	fellow_caretakers_of_children_with_sickl	yes	no	no	no	dietary_therapy prayer massage	1	1	1	0	strongly_agree	strongly_disagree	strongly_disagree	strongly_disagree	disagree	disagree	agree	strongly_disagree	strongly_disagree	strongly_disagree	agree	strongly_agree	agree	disagree	disagree	never	never	never	never	never	sometimes	sometimes	sometimes	always	sometimes
female	Bukaya	37	no	none	other	Samya	lower_secondary_s1_s4	casual_worker_for_wages	conventional_medicine	yes	no			yes	herbalists	no	no	no	no	dietary_therapy massage	1	0	1	0	strongly_agree	disagree	disagree	disagree	disagree	agree	strongly_agree	strongly_disagree	strongly_disagree	strongly_disagree	disagree	strongly_agree	disagree	strongly_disagree	strongly_disagree	never	never	never	rarely	rarely	sometimes	always	sometimes	always	sometimes
female	Ibungu-Buyala	31	no	pentecostal__born_again	musoga	Mwisemumbya	lower_secondary_s1_s4	casual_worker_for_wages	conventional_medicine	no				yes	fellow_caretakers_of_children_with_sickl	yes	no	no	no	dietary_therapy prayer massage	1	1	1	0	strongly_agree	disagree	disagree	strongly_disagree	disagree	agree	strongly_agree	strongly_disagree	disagree	strongly_disagree	disagree	agree	agree	strongly_agree	disagree	never	never	never	sometimes	sometimes	sometimes	always	sometimes	always	sometimes
female	Magamaga	21	yes	protestant	munyoli		p1-	unemployed	conventional_medicine	no				yes	fellow_caretakers_of_children_with_sickl	no	no	no	no	dietary_therapy massage prayer	1	1	1	0	strongly_agree	disagree	strongly_disagree	strongly_disagree	disagree	disagree	agree	disagree	disagree	strongly_disagree	disagree	strongly_agree	agree	strongly_disagree	agree	never	never	rarely	sometimes	sometimes	never	always	sometimes	rarely	rarely
female	Irongo - Luuka	30	no	catholic	munyoli		no_formal_education	subsistence_farmer	conventional_medicine	no				yes	herbalists	no	no	no	no	prayer massage	1	1	0	0	strongly_agree	agree	disagree	disagree	disagree	agree	agree	disagree	disagree	strongly_disagree	disagree	agree	disagree	agree	disagree	rarely	never	never	rarely	sometimes	sometimes	always	rarely	sometimes	sometimes
female	Butema	28	no	muslim	muganda		p1-	casual_worker_for_wages	conventional_medicine	yes	no			yes	media__tvs__radios__internet	yes	no	no	no	dietary_therapy prayer massage	1	1	1	0	strongly_agree	agree	disagree	disagree	disagree	agree	strongly_agree	disagree	disagree	strongly_disagree	agree	strongly_agree	agree	agree	agree	never	never	never	sometimes	sometimes	rarely	sometimes	sometimes	sometimes	sometimes
female	Naminya	36	no	catholic	muganda		p1-	subsistence_farmer	conventional_medicine	no				yes	media__tvs__radios__internet	yes	yes	no	yes	massage dietary_therapy prayer	1	1	1	0	strongly_agree	agree	agree	agree	strongly_agree	disagree	agree	disagree	agree	strongly_disagree	disagree	agree	disagree	agree	disagree	rarely	sometimes	rarely	sometimes	always	sometimes	always	sometimes	sometimes	sometimes
female	Kimaka	36	no	catholic	musoga	Mwisemuwaya	lower_secondary_s1_s4	casual_worker_for_wages	conventional_medicine	yes	no			yes	fellow_caretakers_of_children_with_sickl	yes	no	no	no	prayer massage	1	1	0	0	strongly_agree	disagree	strongly_disagree	strongly_disagree	disagree	agree	strongly_agree	strongly_disagree	strongly_disagree	strongly_disagree	strongly_disagree	strongly_agree	strongly_agree	disagree	disagree	never	never	never	rarely	sometimes	rarely	always	rarely	always	sometimes
female	Mafubira	21	no	none	musoga	Mwiseigaga	p1-	unemployed	conventional_medicine	no				yes	media__tvs__radios__internet	no	no	no	no	dietary_therapy massage prayer	1	1	1	0	strongly_agree	disagree	disagree	disagree	disagree	agree	strongly_agree	disagree	disagree	strongly_disagree	strongly_agree	strongly_agree	disagree	disagree	disagree	never	never	never	sometimes	sometimes	sometimes	sometimes	sometimes	always	sometimes
female	Bugembe	48	no	protestant	musoga		p1-	unemployed	conventional_medicine	no				yes	neighbors__friends	yes	yes	no	yes	prayer	0	1	0	0	strongly_disagree	strongly_disagree	strongly_agree	agree	agree	strongly_agree	strongly_agree	strongly_agree	strongly_agree	agree	strongly_agree	strongly_agree	strongly_agree	strongly_agree	strongly_disagree	rarely	always	rarely	always	always	never	rarely	sometimes	never	sometimes
female	Namulesa	19	no	catholic	other	Murundi	p1-	unemployed	conventional_medicine	no				yes	media__tvs__radios__internet	yes	yes	no	yes	massage dietary_therapy prayer	1	1	1	0	strongly_disagree	strongly_disagree	strongly_agree	disagree	agree	agree	strongly_agree	strongly_agree	strongly_agree	disagree	strongly_agree	agree	strongly_agree	strongly_agree	strongly_agree	rarely	sometimes	rarely	always	always	always	always	always	always	always
female	Mafubira	30	no	protestant	musoga		p1-	unemployed	conventional_medicine	no				no		no	no	no	no	prayer	0	1	0	0	strongly_agree	strongly_disagree	disagree	strongly_disagree	disagree	strongly_agree	strongly_agree	disagree	disagree	agree	strongly_agree	strongly_agree	strongly_agree	disagree	disagree	never	never	never	always	never	never	never	never	sometimes	sometimes
female	Magamaga	35	no	muslim	musoga		no_formal_education	casual_worker_for_wages	conventional_medicine	no				yes	media__tvs__radios__internet	yes	yes	no	yes	prayer massage	1	1	0	0	strongly_disagree	strongly_disagree	strongly_agree	agree	agree	strongly_agree	strongly_agree	strongly_agree	strongly_agree	agree	strongly_agree	strongly_agree	strongly_agree	strongly_agree	agree	sometimes	sometimes	sometimes	always	always	sometimes	always	sometimes	always	sometimes
female	Wairaka	47	no	pentecostal__born_again	musoga		p1-	casual_worker_for_wages	conventional_medicine	no				yes	fellow_caretakers_of_children_with_sickl	yes	yes	no	yes	dietary_therapy massage prayer	1	1	1	0	strongly_disagree	strongly_disagree	strongly_agree	strongly_disagree	disagree	strongly_agree	strongly_agree	strongly_disagree	strongly_disagree	strongly_disagree	strongly_agree	strongly_agree	strongly_agree	agree	strongly_agree	sometimes	rarely	sometimes	always	always	always	always	sometimes	sometimes	always
female	Mafubira	23	yes	muslim	musoga		lower_secondary_s1_s4	casual_worker_for_wages	conventional_medicine	no				yes	relatives	yes	yes	no	yes	prayer	0	1	0	0	disagree	disagree	agree	agree	agree	agree	agree	strongly_agree	strongly_agree	agree	strongly_agree	strongly_agree	agree	strongly_agree	agree	sometimes	rarely	sometimes	sometimes	always	always	sometimes	sometimes	always	sometimes
female	Wanyange	22	no	muslim	musoga		lower_secondary_s1_s4	casual_worker_for_wages	conventional_medicine	no				yes	neighbors__friends	no	yes	no	yes	dietary_therapy	0	0	1	0	disagree	disagree	agree	agree	agree	agree	agree	agree	agree	agree	strongly_agree	strongly_agree	strongly_disagree	strongly_agree	agree	sometimes	sometimes	sometimes	always	sometimes	always	always	sometimes	never	sometimes
female	Lwanda	40	no	muslim	musoga		lower_secondary_s1_s4	casual_worker_for_wages	conventional_medicine	no				yes	neighbors__friends	yes	yes	no	yes	dietary_therapy	0	0	1	0	strongly_disagree	strongly_disagree	agree	strongly_disagree	strongly_disagree	strongly_agree	strongly_agree	agree	agree	agree	strongly_agree	agree	agree	agree	strongly_disagree	never	never	never	always	never	rarely	sometimes	sometimes	never	never
female	Mayuge	26	no	catholic	other	Mugwere	p1-	subsistence_farmer	conventional_medicine	no				yes	neighbors__friends	yes	yes	no	yes	dietary_therapy prayer	0	1	1	0	strongly_disagree	strongly_disagree	strongly_agree	disagree	agree	disagree	strongly_agree	strongly_agree	strongly_agree	agree	strongly_agree	strongly_agree	strongly_agree	strongly_agree	agree	never	sometimes	sometimes	always	never	sometimes	always	always	sometimes	sometimes
female	Busedde	49	no	muslim	munyoli		lower_secondary_s1_s4	formal_employment__professional	conventional_medicine	no				yes	neighbors__friends	yes	yes	no	yes	none	0	0	0	1	disagree	strongly_disagree	strongly_agree	disagree	agree	agree	agree	strongly_agree	strongly_agree	agree	strongly_agree	strongly_agree	strongly_disagree	strongly_agree	strongly_agree	sometimes	sometimes	rarely	always	sometimes	sometimes	always	sometimes	rarely	always
female	Mafubira	47	no	muslim	muganda		p1-	unemployed	conventional_medicine	no				yes	herbalists	yes	yes	no	yes	dietary_therapy	0	0	1	0	strongly_disagree	strongly_disagree	strongly_agree	disagree	strongly_agree	strongly_disagree	strongly_agree	strongly_agree	strongly_agree	disagree	strongly_agree	strongly_agree	strongly_agree	strongly_agree	strongly_agree	always	always	never	always	always	sometimes	always	always	sometimes	always
female	Naminya	58	no	muslim	other	Nubian	p1-	casual_worker_for_wages	conventional_medicine	no				yes	media__tvs__radios__internet	yes	yes	no	yes	massage prayer	1	1	0	0	strongly_disagree	strongly_disagree	strongly_agree	strongly_agree	disagree	strongly_agree	strongly_agree	strongly_agree	strongly_agree	strongly_disagree	agree	strongly_agree	strongly_agree	strongly_agree	strongly_agree	rarely	sometimes	never	always	sometimes	sometimes	sometimes	sometimes	rarely	always
female	Buwenda	49	no	muslim	musoga		p1-	unemployed	conventional_medicine	no				yes	herbalists	yes	yes	no	yes	massage prayer	1	1	0	0	strongly_disagree	strongly_disagree	strongly_agree	strongly_agree	strongly_agree	strongly_disagree	strongly_agree	strongly_agree	strongly_agree	agree	strongly_agree	strongly_agree	strongly_agree	strongly_agree	agree	sometimes	always	sometimes	always	always	sometimes	always	sometimes	never	sometimes
female	Malinda	30	no	catholic	other	Samiya	lower_secondary_s1_s4	casual_worker_for_wages	conventional_medicine	yes	no			yes	neighbors__friends	yes	yes	no	yes	prayer	0	1	0	0	agree	disagree	strongly_agree	strongly_disagree	disagree	strongly_agree	strongly_agree	disagree	agree	strongly_disagree	agree	strongly_agree	strongly_agree	disagree	strongly_disagree	never	never	never	never	sometimes	sometimes	sometimes	sometimes	sometimes	always
female	Buwagi	36	no	muslim	musoga		lower_secondary_s1_s4	unemployed	conventional_medicine	no				yes	media__tvs__radios__internet	yes	no	no	no	none	0	0	0	1	strongly_agree	strongly_disagree	disagree	disagree	disagree	strongly_agree	strongly_agree	disagree	disagree	agree	strongly_agree	strongly_agree	strongly_agree	agree	agree	never	never	never	always	never	sometimes	sometimes	never	sometimes	never
female	Namulesa	35	no	protestant	musoga	Mwiseigaga	p1-	casual_worker_for_wages	conventional_medicine	no				yes	media__tvs__radios__internet	no	no	no	no	dietary_therapy	0	0	1	0	agree	agree	disagree	disagree	disagree	agree	strongly_agree	disagree	disagree	strongly_disagree	strongly_disagree	strongly_agree	strongly_agree	agree	disagree	never	never	never	rarely	rarely	sometimes	never	sometimes	always	rarely
female	Butema	50	no	muslim	musoga	Mwisemulondo	p1-	subsistence_farmer	conventional_medicine	no				yes	health_professionals	no	no	yes	no	none	0	0	0	1	agree	strongly_disagree	strongly_disagree	disagree	disagree	agree	strongly_agree	strongly_disagree	strongly_disagree	strongly_disagree	strongly_disagree	agree	strongly_agree	agree	disagree	never	never	never	never	never	always	never	sometimes	sometimes	always
female	Irongo-Luuka	37	no	catholic	musoga	Mwisemugabo	tertiary_university	formal_employment__professional	conventional_medicine	yes	yes	over_6_months		yes	herbalists	yes	yes	yes	yes	prayer	0	1	0	0	strongly_agree	strongly_disagree	strongly_agree	strongly_disagree	agree	agree	strongly_agree	agree	agree	strongly_disagree	strongly_disagree	strongly_agree	strongly_agree	strongly_agree	disagree	never	never	never	sometimes	always	rarely	sometimes	always	never	rarely
female	Namutumba	24	no	none	musoga	Mwiseiruba	p1-	casual_worker_for_wages	conventional_medicine	no				yes	media__tvs__radios__internet	no	no	no	no	dietary_therapy	0	0	1	0	agree	agree	disagree	disagree	disagree	agree	agree	disagree	disagree	strongly_disagree	strongly_agree	agree	strongly_disagree	agree	strongly_disagree	never	never	never	never	never	never	always	sometimes	always	always
female	Mafubira	28	no	protestant	muganda		p1-	casual_worker_for_wages	conventional_medicine	no				yes	fellow_caretakers_of_children_with_sickl	no	no	no	no	massage prayer dietary_therapy	1	1	1	0	strongly_agree	disagree	disagree	disagree	disagree	strongly_agree	strongly_agree	disagree	disagree	strongly_disagree	strongly_agree	agree	disagree	agree	agree	never	never	never	never	rarely	sometimes	sometimes	rarely	sometimes	sometimes
female	Bugembe	30	no	protestant	other	Iteso	lower_secondary_s1_s4	casual_worker_for_wages	conventional_medicine	yes	no			yes	fellow_caretakers_of_children_with_sickl	no	no	no	no	massage dietary_therapy prayer	1	1	1	0	strongly_agree	disagree	disagree	disagree	disagree	agree	agree	disagree	disagree	strongly_disagree	agree	strongly_agree	agree	disagree	disagree	never	never	never	sometimes	sometimes	sometimes	sometimes	sometimes	always	sometimes
female	Bujjowali	27	no	protestant	musoga	Mwiseigaga	no_formal_education	subsistence_farmer	conventional_medicine	no				yes	fellow_caretakers_of_children_with_sickl	yes	no	no	no	dietary_therapy prayer massage	1	1	1	0	strongly_agree	disagree	disagree	disagree	disagree	agree	strongly_agree	disagree	disagree	strongly_disagree	agree	strongly_agree	agree	strongly_disagree	strongly_disagree	never	never	never	sometimes	sometimes	sometimes	sometimes	rarely	sometimes	sometimes
female	Njeru	37	yes	protestant	munyoli		lower_secondary_s1_s4	casual_worker_for_wages	conventional_medicine	yes	no			no		yes	no	no	no	dietary_therapy prayer massage	1	1	1	0	strongly_agree	disagree	disagree	disagree	disagree	disagree	agree	disagree	disagree	strongly_disagree	strongly_agree	agree	agree	agree	agree	never	rarely	never	sometimes	rarely	rarely	sometimes	sometimes	always	sometimes
female	Kaliro	41	no	protestant	munyoli		lower_secondary_s1_s4	casual_worker_for_wages	conventional_medicine	no				yes	fellow_caretakers_of_children_with_sickl	yes	no	no	no	massage dietary_therapy	1	0	1	0	strongly_agree	strongly_disagree	disagree	disagree	disagree	agree	strongly_agree	disagree	disagree	strongly_disagree	disagree	strongly_agree	agree	agree	agree	rarely	sometimes	never	sometimes	sometimes	rarely	rarely	never	sometimes	always
female	Kirugu	38	no	muslim	musoga		tertiary_university	formal_employment__professional	conventional_medicine	yes	no			yes	media__tvs__radios__internet	yes	yes	no	yes	prayer	0	1	0	0	strongly_disagree	strongly_disagree	strongly_agree	disagree	agree	disagree	agree	strongly_agree	strongly_agree	agree	strongly_agree	strongly_agree	strongly_agree	strongly_agree	agree	sometimes	always	never	sometimes	always	sometimes	rarely	always	rarely	always
female	Musima	35	no	pentecostal__born_again	musoga		p1-	unemployed	conventional_medicine	yes	no			yes	herbalists	yes	yes	no	yes	prayer	0	1	0	0	strongly_disagree	strongly_disagree	strongly_agree	strongly_agree	strongly_agree	strongly_agree	strongly_agree	strongly_agree	strongly_agree	agree	strongly_agree	strongly_agree	strongly_agree	strongly_agree	strongly_disagree	rarely	always	rarely	always	always	rarely	sometimes	sometimes	never	sometimes
female	Kaliro	42	no	protestant	musoga		lower_secondary_s1_s4	casual_worker_for_wages	conventional_medicine	no				yes	media__tvs__radios__internet	yes	yes	no	yes	prayer	0	1	0	0	strongly_disagree	strongly_disagree	strongly_agree	disagree	agree	strongly_agree	strongly_agree	strongly_agree	strongly_agree	agree	strongly_agree	strongly_agree	strongly_agree	strongly_agree	agree	always	sometimes	sometimes	always	always	rarely	sometimes	sometimes	sometimes	always
female	Kayunga/mafubira	46	no	muslim	musoga		p1-	casual_worker_for_wages	conventional_medicine	no				yes	media__tvs__radios__internet	yes	yes	no	yes	none	0	0	0	1	strongly_disagree	strongly_disagree	agree	strongly_disagree	agree	strongly_agree	strongly_agree	agree	agree	agree	strongly_agree	strongly_agree	strongly_disagree	strongly_agree	strongly_disagree	sometimes	always	never	always	sometimes	rarely	sometimes	rarely	never	rarely
female	Kibuku	24	no	protestant	other	Mugwere	p1-	unemployed	conventional_medicine	no				yes	relatives	yes	yes	no	yes	prayer	0	1	0	0	strongly_disagree	strongly_disagree	strongly_agree	disagree	agree	disagree	strongly_agree	strongly_agree	strongly_agree	strongly_disagree	agree	strongly_agree	strongly_agree	strongly_agree	agree	always	always	rarely	always	always	sometimes	sometimes	sometimes	sometimes	sometimes
female	Bugembe	37	no	protestant	musoga		lower_secondary_s1_s4	casual_worker_for_wages	conventional_medicine	yes	no			yes	fellow_caretakers_of_children_with_sickl	yes	yes	no	yes	prayer	0	1	0	0	disagree	strongly_disagree	strongly_agree	agree	strongly_agree	strongly_disagree	agree	strongly_disagree	strongly_agree	strongly_agree	strongly_agree	strongly_disagree	strongly_agree	strongly_agree	strongly_agree	always	always	always	sometimes	always	sometimes	always	sometimes	always	always
female	Namwenzi	33	no	muslim	muganda		p1-	unemployed	conventional_medicine	yes	yes	over_6_months		yes	media__tvs__radios__internet	yes	yes	no	yes	prayer dietary_therapy massage	1	1	1	0	strongly_disagree	strongly_disagree	agree	strongly_disagree	disagree	strongly_agree	strongly_agree	disagree	strongly_disagree	strongly_agree	strongly_agree	strongly_agree	strongly_disagree	strongly_agree	strongly_disagree	never	sometimes	sometimes	never	sometimes	always	always	always	always	always
female	Mafubira	29	yes	protestant	muganda		tertiary_university	formal_employment__professional	herbal_medicine	yes	yes	over_6_months		yes	neighbors__friends	yes	no	no	no	massage prayer dietary_therapy	1	1	1	0	agree	disagree	agree	strongly_disagree	strongly_disagree	agree	agree	strongly_disagree	strongly_disagree	strongly_disagree	strongly_disagree	agree	agree	agree		rarely	never	never	always	sometimes	sometimes	sometimes	sometimes	sometimes	never
female	Mafubira	38	no	muslim	musoga		lower_secondary_s1_s4	formal_employment__professional	conventional_medicine	yes	yes	discontinued_use	expensive	yes	relatives	no	yes	no	yes	massage prayer dietary_therapy	1	1	1	0	agree	disagree	disagree	disagree	disagree	disagree	strongly_agree	agree	agree	agree	agree	disagree	agree	agree	agree	sometimes	sometimes	sometimes	sometimes	sometimes	always	always	always	always	always
female	Mafubira	35	no	muslim	musoga		lower_secondary_s1_s4	unemployed	herbal_medicine	yes	no			yes	relatives	yes	yes	no	no	prayer	0	1	0	0	disagree	agree	disagree	agree	agree	strongly_disagree	strongly_agree	strongly_disagree	strongly_disagree	agree	agree	strongly_disagree	strongly_disagree	agree	agree	always	sometimes	sometimes	sometimes	sometimes	never	rarely	never	never	always
male	Butaleja	42	no	protestant	musoga		upper_secondary_s5_s6	formal_employment__professional	herbal_medicine	no				yes	neighbors__friends	yes	yes	no	no	massage dietary_therapy prayer	1	1	1	0	disagree	agree	strongly_agree	agree	agree	strongly_agree	strongly_agree	disagree	disagree	agree	agree	strongly_disagree	disagree	agree	agree	sometimes	sometimes	sometimes	never	never	always	always	never	sometimes	always
female	Mafubira	24	no	muslim	musoga		p1-	subsistence_farmer	conventional_medicine	no				no		no	no	no	no	prayer dietary_therapy massage	1	1	1	0	agree	disagree	strongly_agree	strongly_disagree	strongly_disagree	strongly_disagree	agree	strongly_disagree	strongly_disagree	strongly_disagree	strongly_disagree	agree	agree	agree	agree	sometimes	sometimes	sometimes	sometimes	sometimes	sometimes	sometimes	sometimes	sometimes	sometimes
female	Mafubira	38	no	muslim	musoga		upper_secondary_s5_s6	formal_employment__professional	conventional_medicine	yes	yes	over_6_months		yes	neighbors__friends	yes	yes	no	yes	massage prayer dietary_therapy	1	1	1	0	agree	disagree	disagree	disagree	disagree	disagree	disagree	disagree	agree	agree	agree	disagree	agree	agree	agree	sometimes	sometimes	sometimes	sometimes	sometimes	always	always	always	always	always
female	Mafubira	24	no	muslim	musoga		p1-	subsistence_farmer	conventional_medicine	no				no		no	no	no	no	prayer massage dietary_therapy	1	1	1	0	agree	disagree	strongly_disagree	strongly_disagree	strongly_disagree	agree	agree	strongly_disagree	strongly_disagree	strongly_disagree	strongly_disagree	agree	agree	agree	agree	sometimes	sometimes	sometimes	sometimes	sometimes	sometimes	sometimes	sometimes	sometimes	sometimes
male	Butaleja	49	no	protestant	munyoli		p1-	subsistence_farmer	herbal_medicine	no				yes	media__tvs__radios__internet	yes	yes	no	no	prayer dietary_therapy	0	1	1	0	disagree	disagree	disagree	agree	agree	disagree	disagree	disagree	disagree	disagree	agree	strongly_disagree	agree	agree	agree	always	always	always	never	never	always	always	always	sometimes	always
female	Mafubira	18	yes	protestant	musoga		p1-	unemployed	herbal_medicine	no				yes	relatives	yes	no	no	no	prayer massage	1	1	0	0	agree	strongly_disagree	strongly_disagree	strongly_disagree	neither_disagree	agree	agree	strongly_disagree	strongly_disagree	strongly_disagree	strongly_disagree	agree	agree	agree	agree	never	never	sometimes	rarely	sometimes	sometimes	sometimes	sometimes	never	sometimes
female	Mafubira	27	no	muslim	musoga		lower_secondary_s1_s4	subsistence_farmer	conventional_medicine	yes	no			yes	neighbors__friends	yes	yes	no	yes	massage prayer dietary_therapy	1	1	1	0	disagree	disagree	agree	agree	agree	agree	agree	agree	agree	strongly_disagree	strongly_disagree	strongly_disagree	agree	agree	agree	sometimes	sometimes	sometimes	sometimes	sometimes	sometimes	sometimes	sometimes	sometimes	sometimes
female	Mafubira	22	no	catholic	other	Mukiga	lower_secondary_s1_s4	unemployed	conventional_medicine	yes	yes	discontinued_use	unavailability_of_drugs_in_the_nearest_h	yes	media__tvs__radios__internet	no	no	yes	no	none	0	0	0	1	strongly_agree	strongly_disagree	strongly_disagree	strongly_disagree	neither_disagree	strongly_agree	strongly_agree	strongly_disagree	strongly_disagree	strongly_disagree	strongly_disagree	strongly_agree	strongly_agree	strongly_agree	strongly_agree	rarely	rarely	never	rarely	sometimes	sometimes	sometimes	sometimes	always	sometimes
male	Mafubira	43	no	muslim	musoga		tertiary_university	formal_employment__professional	herbal_medicine	yes	yes	over_6_months		yes	neighbors__friends	yes	yes	yes	yes	massage	1	0	0	0	strongly_disagree	strongly_disagree	strongly_agree	agree	agree	strongly_agree	strongly_agree	strongly_agree	strongly_agree	strongly_agree	strongly_disagree	strongly_agree	strongly_disagree	strongly_agree	strongly_agree	always	always	sometimes	always	always	sometimes	sometimes	always	sometimes	always
female	Mafubira	19	yes	catholic	other	Itesot	p1-	unemployed	conventional_medicine	yes	yes	less_than_6_months		yes	relatives	no	no	no	no	prayer	0	1	0	0	agree	disagree	strongly_disagree	strongly_disagree	strongly_disagree	strongly_agree	agree	strongly_disagree	strongly_disagree	strongly_disagree	strongly_disagree	strongly_disagree	strongly_agree	strongly_agree	strongly_agree	rarely	rarely	rarely	never	sometimes	always	always	sometimes	always	always
female	Mafubira	26	no	protestant	musoga		tertiary_university	casual_worker_for_wages	conventional_medicine	yes	yes	discontinued_use	expensive	yes	health_professionals	yes	no	yes	no	prayer	0	1	0	0	strongly_disagree	strongly_disagree	strongly_disagree	strongly_agree	strongly_agree	strongly_disagree	agree	agree	disagree	strongly_disagree	strongly_disagree	strongly_agree	strongly_disagree	strongly_agree	strongly_agree	always	sometimes	sometimes	rarely	rarely	always	sometimes	always	always	always
female	Mafubira	21	no	muslim	other	Mugisu	lower_secondary_s1_s4	casual_worker_for_wages	herbal_medicine	yes	no			yes	relatives	yes	yes	yes	no	none	0	0	0	1	strongly_disagree	strongly_agree	strongly_disagree	strongly_agree	strongly_agree	strongly_disagree	strongly_disagree	strongly_disagree	strongly_disagree	strongly_agree	strongly_agree	strongly_disagree	strongly_disagree	strongly_agree	strongly_agree	always	always	always	never	always	always	always	always	always	always
male	Mafubira	32	no	protestant	muganda		lower_secondary_s1_s4	unemployed	conventional_medicine	yes	yes	discontinued_use	expensive	no		no	no	no	no	prayer	0	1	0	0	strongly_agree	strongly_disagree	strongly_disagree	strongly_disagree	neither_disagree	strongly_agree	strongly_agree	strongly_disagree	strongly_disagree	strongly_disagree	strongly_agree	strongly_agree	strongly_disagree	strongly_agree	strongly_agree	rarely	rarely	always	sometimes	sometimes	sometimes	sometimes	always	always	sometimes
male	Mafubira	61	no	muslim	other	Mugisu	no_formal_education	subsistence_farmer	herbal_medicine	yes	no			yes	relatives	yes	yes	no	yes	prayer	0	1	0	0	strongly_disagree	strongly_disagree	strongly_agree	strongly_disagree	neither_disagree	strongly_disagree	strongly_disagree	strongly_agree	strongly_agree	strongly_disagree	strongly_agree	strongly_agree	strongly_disagree	strongly_agree	strongly_agree	sometimes	rarely	rarely	always	never	always	always	always	sometimes	always
female	Mafubira	28	yes	protestant	muganda		tertiary_university	unemployed	conventional_medicine	yes	yes	discontinued_use	expensive	yes	media__tvs__radios__internet	yes	no	yes	yes	prayer dietary_therapy	0	1	1	0	strongly_agree	strongly_disagree	strongly_disagree	strongly_disagree	neither_disagree	strongly_disagree	strongly_disagree	strongly_agree	strongly_agree	strongly_agree	strongly_agree	strongly_agree	strongly_disagree	strongly_agree	strongly_agree	sometimes	sometimes	sometimes	always	sometimes	sometimes	always	always	always	sometimes
female	Mafubira	50	no	muslim	musoga		no_formal_education	subsistence_farmer	conventional_medicine	no				yes	media__tvs__radios__internet	no	no	no	no	massage prayer dietary_therapy	1	1	1	0	strongly_agree	strongly_disagree	disagree	strongly_disagree	agree	agree	agree	strongly_disagree	strongly_disagree	agree	strongly_disagree	strongly_disagree	strongly_disagree	strongly_agree	strongly_agree	sometimes	rarely	never	always	rarely	always	always	always	always	sometimes
female	Mafubira	36	yes	muslim	musoga		p1-	subsistence_farmer	herbal_medicine	no				yes	relatives	yes	yes	no	no	dietary_therapy	0	0	1	0	disagree	disagree	agree	agree	strongly_agree	strongly_agree	strongly_agree	strongly_disagree	strongly_disagree	strongly_disagree	strongly_disagree	strongly_disagree	strongly_disagree	strongly_agree	agree	sometimes	sometimes	sometimes	sometimes	never	always	sometimes	always	rarely	always
[truncated: 416 more columns]
